# Supplementary material for: Gene expression in blood reflects smoking exposure among cancer-free women in the Norwegian Women and Cancer (NOWAC) postgenome cohort
Source: Sci Rep. 2021 Jan 12;11:680. doi: 10.1038/s41598-020-80158-8 (PMC7803754; doi:10.1038/s41598-020-80158-8)
Supplement: Supplementary file 2 — Supplementary Tables. [file 41598_2020_80158_MOESM2_ESM.xlsx]

## Sheet: Table_of_Contents
Title: Gene expression in blood reflects smoking exposure among cancer-free women in the Norwegian Women and Cancer (NOWAC) postgenome cohort
Table: Table of contents for supplementary tables
Supplementary Table No.	Description
Table of contents	Table of contents for supplementary tables
Supplementary Table S1	Descriptive statistics of participants according to smoking status
Supplementary Table S2	Descriptive summaries of estimated proportions of white blood cells (WBCs) in samples
Supplementary Table S3	Estimated white blood cell (WBC) proportions predicted by smoking metrics
Supplementary Table S4	Differentially expressed genes (DEGs) in comparisons of current vs never smokers that overlapped between minimally- and fully-adjusted models
Supplementary Table S5	Differentially expressed genes (DEGs) in comparisons of current vs former smokers that overlapped between minimally- and fully-adjusted models
Supplementary Table S6	Significant genes among current smokers according to smoking intensity in minimally-adjusted models
Supplementary Table S7	Significant genes among current smokers according to pack-years in minimally-adjusted models
Supplementary Table S8	Gene ontology (GO) -biological processes (BP) enrichment analysis for up-regulated (U) and down-regulated (D) differentially expressed genes (DEGs) in comparisons of current vs never smokers (CS-vs-NS) and current vs former smokers (CS-vs-FS)
Supplementary Table S9	Gene ontology (GO) -molecular functions (MF) enrichment analysis for up-regulated (U) and down-regulated (D) differentially expressed genes (DEGs) in comparisons of current vs never smokers (CS-vs-NS) and current vs former smokers (CS-vs-FS)
Supplementary Table S10	Gene ontology (GO) -cellular components (CC) enrichment analysis for up-regulated (U) and down-regulated (D) differentially expressed genes (DEGs) in comparisons of current vs never smokers (CS-vs-NS) and current vs former smokers (CS-vs-FS)
Supplementary Table S11	KEGG pathway enrichment analysis for up-regulated (U) and down-regulated (D) differentially expressed genes (DEGs) in comparisons of current vs never smokers (CS-vs-NS) and current vs former smokers (CS-vs-FS)
Supplementary Table S12	REACTOME pathways enrichment analysis for up-regulated (U) and down-regulated (D) differentially expressed genes (DEGs) in comparisons of current vs never smokers (CS-vs-NS) and current vs former smokers (CS-vs-FS)

## Sheet: Supplementary_Table_S1
Supplementary Table S1. Descriptive statistics of participants according to smoking status
Variable Name	Smoking Status (N = 1,708)						p-value from initial analysis (Chi-square/ Krushal-wallis test)	p-value from Global test
	Current smokers		Former smokers		Never smokers
	(n = 473; 28%)		(n = 613; 36%)		(n = 622; 36%)
	Mean	SD	Mean	SD	Mean	SD
Age at blood collection (years)*	55.447	4.29404	56.2463	4.36897	56.455	4.17651	0.0003863	1.9e-06
BMI at blood collection (kg/m sq.)*	25.7277	4.47903	26.5303	4.5293	25.8853	4.26161	0.004572	1.32e-07
Education (years in school)*	11.4604	2.87978	12.2818	3.3333	13.2454	3.49173	2.589e-15	7.7e-05
Number of children	2.21965	1.12843	2.26752	1.1451	2.33477	1.17063	0.1816	0.38
Physical activity (per day)	5.42094	1.99746	5.70578	1.86781	5.82112	1.89224	0.008	0.12
Alcohol consumption (gram/day)	3.62052	4.4783	3.62879	5.18171	2.48294	3.8582	1.074e-09	0.34
Age at menopause	46.159	5.43285	47.8157	4.82951	47.5737	4.90689	0.002	0.22
Age at menarche	13.1717	1.39451	13.2616	1.37296	13.1254	1.38822	0.1982	0.16
Filter coffee consumption (gram/day)	682.039	540.621	530.714	430.91	466.144	408.742	4.002e-09	0.16
Instant coffee consumption (gram/day)	78.5197	244.246	84.8214	227.238	57.8109	160.649	0.1276	0.02
Boiled coffee consumption (gram/day)	176.382	403.981	96.7857	280.341	75.5721	232.5	0.002159	0.5
Tea consumption (gram/day)	125.481	219.087	277.941	358.32	298.738	415.7	5.235e-07	0.496
Fish consumption (gram/day)	102.648	62.1219	99.4103	60.5508	92.8114	49.7368	0.1193	0.53
Meat consumption (gram/day)	113.942	53.3024	108.68	51.8321	110.127	46.4734	0.2816	0.26
Quantitative measurements of smoking exposure (smoking metrics)
Smoking intensity	10.0899	4.79716	8.55017	5.35976	-	-
Smoking duration	37.7684	6.1486	20.3013	11.3875	-	-
Time since cessation (TSC)	-	-	18.6647	11.0834	-	-
Pack-years	19.2873	10.0403	9.2079	8.15215	-	-
Comprehensive smoking index (CSI) score	1.42075	0.368775	0.64663	0.483026	-	-
The mean and standard deviation (SD) is presented for each smoking status. Categorical variables were assessed using chi-square test, continuous variables were assessed using Kruskal-Wallis test; * : p-value ≤ 0.05, ** : p-value ≤ 0.01, ***: p-value ≤ 0.001
All the quantitative measurements of smoking exposure were estimated for current and former smokers except for TSC, which was only estimated for former smokers. These smoking metrics were not estimable for never smokers.
Dash (-) means it cannot be estimated
Bold numbers means significant numbers (p-value ≤0.05)
Asterisk (*) means significant in both initial analysis and global test

## Sheet: Supplementary_Table_S2
Supplementary Table S2. Descriptive summaries of estimated proportions of white blood cells (WBCs) in samples
WBC	Smoking Status (N = 1,708)						p-value from Kruskal-Wallis test Ϯ	p-value from Global test
	Current smokers		Former smokers		Never smokers
	(n = 473; 28%)		(n = 613; 36%)		(n = 622; 36%)
	Mean	SD	Mean	SD	Mean	SD
Naive B cells	0.00192006	0.0048049	0.00175924	0.0045949	0.00147807	0.00392838	0.2734	0.000413
Memory B cells	0.0258314	0.0225794	0.0237956	0.0202591	0.0238046	0.0191957	0.4904	7.73e-122
Plasma cells	0.000109943	0.00130046	0.000304646	0.00292383	0.000235603	0.0021838	0.03637	0.191
CD8 T cells*	0.186759	0.086238	0.203706	0.0907107	0.199978	0.0962043	0.01293	4.64e-42
Naive CD4 T cells*	0.120116	0.0498646	0.114931	0.0559656	0.107492	0.054541	0.0004812	7.6e-154
Memory resting CD4 T cells	0.00157055	0.0099525	0.000872024	0.00677127	0.0018682	0.0117951	0.2194	3.21e-10
Memory activated CD4 T cells	0.0444268	0.0337175	0.0475546	0.0373066	0.0465466	0.0373909	0.968	7.5e-158
Follicular helper T cells	0	0	4.52654e-06	0.000112072	1.26919e-05	0.000232758	0.4507	0.0265
Regulatory T cells	0.0900644	0.0505078	0.0837751	0.0479175	0.0856732	0.0500208	0.1041	6.94e-285
Gamma delta T cells	0.0182642	0.0299144	0.0168596	0.0293	0.0187103	0.0317466	0.6528	1.9e-168
Resting NK cells*	0.0514009	0.0368514	0.0623059	0.0412188	0.0637899	0.0413971	7.526e-07	2.63e-59
Activated NK cells	0.0129276	0.0178134	0.0136327	0.0196939	0.0143382	0.0206248	0.968	7.43e-07
Monocytes	0.254394	0.0545116	0.252292	0.053488	0.2475	0.0568806	0.06311	5.57e-144
M0 Macrophages*	0.0458709	0.0288049	0.0407766	0.0263773	0.0429144	0.0289755	0.009422	6.26e-181
M1 Macrophages	0.01926	0.0144068	0.0200133	0.0146045	0.0207894	0.0152255	0.2581	1.37e-186
M2 Macrophages	0.000686372	0.00374326	0.000903809	0.00441389	0.000776496	0.00398135	0.5271	1.54e-43
Resting dendritic cells	0.000145954	0.00134918	0.000168209	0.00139416	0.000268557	0.00196691	0.825	0.00051
Activated dendritic cells	0.00379644	0.0105846	0.00326597	0.0100536	0.00346561	0.010135	0.1457	2.54e-06
Resting mast cells*	0.000814762	0.00274019	0.00104681	0.00363371	0.00123098	0.00358321	0.04393	5.52e-09
Activated mast cells	0.0156579	0.0176509	0.013311	0.0151364	0.0136329	0.017143	0.0836	1.05e-190
Eosinophils	0.00620431	0.0120695	0.00747308	0.0133259	0.00741036	0.0132456	0.2537	5.69e-34
Neutrophils*	0.0997781	0.0547205	0.091248	0.0511946	0.0980836	0.0588192	0.04639	6.02e-120
Ϯ: Kruskal-Wallis test across the smoking status: current, former, never smokers
Bold numbers means significant numbers (p-value ≤0.05)
Asterisk (*) means significant in both Kruskal-Wallis test and global test

## Sheet: Supplementary_Table_S3
Supplementary Table S3. Estimated white blood cell (WBC) proportions predicted by smoking metrics
Selected WBC proportions (Y)	Smoking metrics (X)	Coefficient (of slope)	Standard error (SE)	Adjusted R-square	F-statistics	p-value
CD8 T cells	Smoking intensity	-0.0003257	0.0003723	-0.0001409	0.7655	0.3817
Naive CD4 T cells**	Smoking intensity	0.0005903	0.000218	0.003787	7.33	0.006852
Resting NK cells***	Smoking intensity	-0.0005532	0.0001633	0.006258	11.48	0.0007182
M0 Macrophages	Smoking intensity	8.446e-05	0.0001141	-0.0002716	0.5479	0.4593
Resting mast cells	Smoking intensity	-2.014e-05	1.378e-05	0.0006826	2.137	0.1439
Neutrophils	Smoking intensity	-6.614e-05	0.0002229	-0.000548	0.08804	0.7667
CD8 T cells	Smoking duration	-0.0002575	0.0001326	0.001648	3.768	0.05242
Naive CD4 T cells***	Smoking duration	0.000285	7.76e-05	0.007394	13.49	0.0002471
Resting NK cells***	Smoking duration	-0.0002704	5.807e-05	0.01218	21.68	3.483e-06
M0 Macrophages	Smoking duration	4.635e-05	4.067e-05	0.0001784	1.299	0.2545
Resting mast cells*	Smoking duration	-1.008e-05	4.921e-06	0.001902	4.196	0.04069
Neutrophils	Smoking duration	2.447e-05	7.958e-05	-0.0005402	0.09453	0.7585
CD8 T cells	TSC	0.0003622	0.0002011	0.001325	3.245	0.0718
Naive CD4 T cells	TSC	1.388e-05	0.0001181	-0.0005832	0.01382	0.9064
Resting NK cells*	TSC	0.000187	8.844e-05	0.002046	4.47	0.03465
M0 Macrophages	TSC	-7.014e-05	6.17e-05	0.0001729	1.293	0.2557
Resting mast cells	TSC	5.18e-06	7.468e-06	-0.0003067	0.4812	0.488
Neutrophils	TSC	-0.0003134	0.0001209	0.003373	6.726	0.009582
CD8 T cells*	Pack-years	-0.0004612	0.0002148	0.002171	4.609	0.03195
Naive CD4 T cells**	Pack-years	0.0003775	0.0001259	0.004796	8.995	0.002747
Resting NK cells***	Pack-years	-0.000451	9.401e-05	0.01309	23.01	1.754e-06
M0 Macrophages	Pack-years	-1.148e-05	7.978e-06	0.0006444	2.07	0.1504
Resting mast cells	Pack-years	-1.148e-05	7.978e-06	0.0006444	2.07	0.1504
Neutrophils	Pack-years	0.0001647	0.0001289	0.0003806	1.632	0.2017
CD8 T cells*	CSI score	-0.007973	0.0034	0.002704	5.497	0.01916
Naive CD4 T cells***	CSI score	0.007071	0.001991	0.006954	12.62	0.0003928
Resting NK cells***	CSI score	-0.007861	0.001486	0.016	27.98	1.387e-07
M0 Macrophages	CSI score	0.0017961	0.0010452	0.001176	2.953	0.0859
Resting mast cells	CSI score	-0.000235	0.0001262	0.001485	3.467	0.0628
Neutrophils	CSI score	0.002536	0.002041	0.0003276	1.544	0.2142
*: p-value ≤ 0.05, **: p-value ≤ 0.01, ***: p-value ≤ 0.001

## Sheet: Supplementary_Table_S4
Supplementary Table S4. Differentially expressed genes (DEGs) in comparisons of current vs never smokers that overlapped between minimally- and fully-adjusted models
Gene ID	For minimally-adjusted model						For fully-adjusted model
	log2 fold-change (logFC)	Average log2 expression level	Moderated t-statistics	p-value	FDR adjusted p-value	Beta-coefficient	log2 fold-change (logFC)	Average log2 expression level	Moderated t-statistics	p-value	FDR adjusted p-value	Beta-coefficient
LRRN3	1.11348	7.07355	24.1273	9.46916e-103	7.30356e-99	219.997	1.00501	7.08093	21.6005	1.97413e-84	1.52264e-80	177.627
PID1	0.308242	6.01766	12.8507	3.23271e-35	1.2467e-31	68.6611	0.314507	6.02171	12.3898	8.89054e-33	3.42864e-29	62.8534
RGL1	0.224352	5.44156	11.1151	3.2285e-27	8.30047e-24	50.734	0.221937	5.4449	10.3345	8.57739e-24	1.417e-20	42.8801
CDKN1C	-0.373363	6.18009	-11.0541	5.9415e-27	1.14567e-23	50.1408	-0.329877	6.17084	-8.9725	1.52785e-18	1.68347e-15	31.2293
LYPD2	-0.445137	5.9294	-10.9344	1.95416e-26	3.01449e-23	48.983	-0.396748	5.93043	-8.94163	1.97749e-18	1.90655e-15	30.981
STAB1	0.259951	5.67709	10.4864	1.53486e-24	1.97306e-21	44.7409	0.265098	5.67752	10.3272	9.18579e-24	1.417e-20	42.814
CLDND1	0.296194	7.83209	10.0471	9.61681e-23	1.05964e-19	40.7208	0.299555	7.84183	10.7808	1.22154e-25	3.14058e-22	46.9822
CX3CR1	-0.270241	9.97601	-9.94967	2.36225e-22	2.27751e-19	39.848	-0.180504	9.97694	-6.97114	5.89375e-12	2.84116e-09	16.6732
FUCA1	0.183058	7.11744	9.56775	7.46444e-21	6.39702e-18	36.4956	0.195927	7.11672	9.22406	1.81684e-19	2.33555e-16	33.2792
RHOC	-0.221426	9.12001	-9.54645	9.0203e-21	6.95735e-18	36.3119	-0.169177	9.12174	-7.43338	2.36777e-13	1.52188e-10	19.7498
TNFRSF13B	0.321663	5.84152	9.09538	4.58127e-19	3.2123e-16	32.5019	0.275442	5.83585	7.2833	6.8557e-13	3.777e-10	18.7315
CYP4F22	-0.226703	4.9371	-8.73765	9.22159e-18	5.92718e-15	29.5922	-0.181109	4.92834	-6.59701	6.97287e-11	2.56104e-08	14.3134
ADRB2	-0.19934	7.6591	-8.68145	1.46435e-17	8.68812e-15	29.1442	-0.141471	7.66039	-6.94442	7.05872e-12	3.02466e-09	16.5008
ASCL2	-0.200607	7.93007	-8.2902	3.4158e-16	1.88186e-13	26.095	-0.128317	7.9265	-5.5309	4.12297e-08	7.75621e-06	8.2463
CTSL1	-0.223492	5.99027	-8.22514	5.69821e-16	2.93002e-13	25.5999	-0.204092	5.98398	-7.15868	1.63411e-12	8.40258e-10	17.9001
P2RY6	0.116811	4.77966	8.16791	8.91317e-16	4.29671e-13	25.1672	0.131112	4.77952	8.30942	3.31315e-16	2.83937e-13	26.0559
POU2AF1	0.230685	6.14208	8.0437	2.33186e-15	1.05798e-12	24.2371	0.207971	6.1315	6.75462	2.49824e-11	1.01415e-08	15.2932
PLEKHF1	-0.217463	7.95662	-7.79729	1.51363e-14	6.48592e-12	22.4295	-0.159435	7.95093	-6.48572	1.42113e-10	4.38448e-08	13.6343
FLJ20699	-0.22595	8.09212	-7.7346	2.41654e-14	9.61883e-12	21.9776	-0.134907	8.0879	-5.24354	1.94364e-07	2.96177e-05	6.78122
TPPP3	-0.168942	5.09641	-7.73035	2.49419e-14	9.61883e-12	21.9471	-0.153327	5.09003	-6.35546	3.22668e-10	9.57207e-08	12.8528
ASGR2	0.247691	6.70123	7.62426	5.46293e-14	2.00646e-11	21.19	0.284992	6.7023	8.17683	9.31932e-16	6.53454e-13	25.0624
TTC38	-0.211692	7.9447	-7.58875	7.08725e-14	2.48473e-11	20.9387	-0.112106	7.94629	-4.49611	7.77889e-06	0.000491792	3.31763
SLAMF7	-0.158733	5.75035	-7.54314	9.88594e-14	3.31523e-11	20.6175	-0.107111	5.75693	-5.02374	6.05715e-07	7.29981e-05	5.71034
C3orf59	0.141983	5.25736	7.52927	1.09353e-13	3.51433e-11	20.5202	0.124473	5.25899	6.23305	6.88063e-10	1.83001e-07	12.1317
SOX13	-0.156852	5.4887	-7.46453	1.7473e-13	5.39077e-11	20.068	-0.121047	5.48951	-5.73522	1.30979e-08	2.73038e-06	9.33247
NKG7	-0.225466	11.933	-7.39957	2.78668e-13	8.2668e-11	19.6177	-0.122569	11.9342	-5.10679	3.96209e-07	5.2689e-05	6.1099
IGLL1	0.339954	10.5943	7.35769	3.75789e-13	1.0735e-10	19.3293	0.370582	10.6061	7.30555	5.86263e-13	3.47834e-10	18.8814
FEZ1	-0.244454	5.69427	-7.35077	3.94759e-13	1.08742e-10	19.2818	-0.16457	5.68597	-5.20652	2.36084e-07	3.37207e-05	6.59782
SAMD3	-0.191563	7.2998	-7.29372	5.91656e-13	1.5736e-10	18.8917	-0.125657	7.30645	-5.4829	5.36908e-08	9.63063e-06	7.99647
CACNA2D2	-0.142663	5.21089	-7.14607	1.66478e-12	4.28016e-10	17.8947	-0.100197	5.20767	-5.08621	4.40419e-07	5.66159e-05	6.01028
FGFBP2	-0.304332	9.08262	-7.07955	2.63739e-12	6.562e-10	17.4515	-0.143009	9.08086	-3.90231	0.00010203	0.00303367	0.929408
PDGFD	-0.129747	4.96578	-7.04104	3.49018e-12	8.32801e-10	17.1833	-0.0781063	4.97046	-4.24512	2.40597e-05	0.00108522	2.27381
BLK	0.230729	6.55609	7.03575	3.56313e-12	8.32801e-10	17.1618	0.224306	6.55209	6.50398	1.26537e-10	4.0666e-08	13.745
CYP1B1	0.295937	6.58147	6.92782	7.42661e-12	1.64501e-09	16.4548	0.343255	6.59879	8.24923	5.30724e-16	4.09347e-13	25.6032
ADA	-0.149565	8.12176	-6.92706	7.46472e-12	1.64501e-09	16.4499	-0.119919	8.1207	-5.85272	6.66258e-09	1.51142e-06	9.97367
PTGDR	-0.217023	6.04595	-6.91593	8.0477e-12	1.72422e-09	16.3775	-0.142695	6.04968	-4.64422	3.89608e-06	0.000315635	3.96378
TPST2	-0.118459	8.49086	-6.8411	1.33022e-11	2.73247e-09	15.894	-0.0858222	8.48948	-4.84867	1.45247e-06	0.000147406	4.88846
FBXL16	0.149567	5.77009	6.83932	1.34622e-11	2.73247e-09	15.8825	0.120646	5.76698	5.31454	1.33406e-07	2.18928e-05	7.13639
CA2	-0.263298	6.69159	-6.80417	1.70177e-11	3.36557e-09	15.6571	-0.269288	6.68688	-6.3441	3.46346e-10	9.89396e-08	12.7853
C19orf59	0.250047	8.1626	6.78888	1.88381e-11	3.63246e-09	15.5593	0.225794	8.16586	6.53978	1.0069e-10	3.3766e-08	13.9629
PTGDS	-0.279268	6.66967	-6.76751	2.17051e-11	4.0832e-09	15.4231	-0.175342	6.66842	-4.34291	1.5578e-05	0.000806395	2.67041
TLR5	0.198418	7.6163	6.72901	2.79893e-11	5.14003e-09	15.1786	0.163932	7.61427	5.39467	8.67774e-08	1.52117e-05	7.54259
SASH1	0.112573	4.92179	6.59118	6.88367e-11	1.23474e-08	14.3139	0.124941	4.92165	6.70101	3.55056e-11	1.36927e-08	14.9575
DUSP5	-0.136751	6.67616	-6.54883	9.04638e-11	1.58579e-08	14.0515	-0.0929786	6.67178	-4.18687	3.09224e-05	0.00133243	2.03333
CD160	-0.267459	6.50707	-6.54145	9.48603e-11	1.62131e-08	14.0059	-0.129055	6.51564	-3.22153	0.00131862	0.0182595	-1.40533
CD244	-0.158283	6.1575	-6.53847	9.66945e-11	1.62131e-08	13.9875	-0.106843	6.1524	-4.69035	3.12864e-06	0.000271137	4.16911
DAB2	-0.177365	6.57438	-6.49963	1.24011e-10	2.0351e-08	13.7486	-0.188613	6.56487	-6.55234	9.29131e-11	3.25745e-08	14.0396
LGR6	-0.150485	5.1436	-6.48051	1.40112e-10	2.25143e-08	13.6315	-0.107714	5.14967	-4.5653	5.64553e-06	0.000385345	3.61698
NFKB1	0.0787603	10.2157	6.46643	1.5325e-10	2.41228e-08	13.5454	0.0537232	10.2122	4.43989	1.00614e-05	0.000583483	3.07763
GNGT2	-0.123784	6.21954	-6.37813	2.67858e-10	4.13197e-08	13.0097	-0.0895255	6.21873	-4.31214	1.78643e-05	0.000883255	2.543
KCNN4	0.132113	5.64476	6.29265	4.56911e-10	6.9101e-08	12.4975	0.111829	5.6429	4.96526	8.13677e-07	9.367e-05	5.43276
IL4R	0.144503	8.32215	6.27941	4.9606e-10	7.30138e-08	12.4187	0.0951519	8.32157	4.17274	3.28681e-05	0.00139969	1.97673
ERBB2	-0.176086	5.63327	-6.27758	5.01716e-10	7.30138e-08	12.4079	-0.0994067	5.62487	-3.75259	0.000185674	0.00471086	0.37877
BZRAP1	-0.156721	5.63921	-6.26874	5.29933e-10	7.56921e-08	12.3554	-0.0863449	5.63572	-3.60689	0.000326105	0.00683491	-0.137043
FLJ14213	-0.188993	6.53086	-6.25053	5.93096e-10	8.27472e-08	12.2475	-0.0989225	6.53761	-3.77136	0.00017244	0.00446318	0.446652
RASGRP3	0.168059	5.62437	6.24844	6.00783e-10	8.27472e-08	12.2351	0.153111	5.62053	5.57395	3.24785e-08	6.42324e-06	8.47211
CCDC106	0.139183	5.86008	6.22457	6.95981e-10	9.41773e-08	12.0942	0.0917034	5.85712	4.23628	2.49467e-05	0.00110583	2.23265
CHI3L2	-0.203492	5.64158	-6.16645	9.93622e-10	1.32135e-07	11.7531	-0.168116	5.6418	-4.79895	1.85271e-06	0.000182052	4.6601
ACRBP	-0.2215	7.73662	-6.13555	1.19927e-09	1.5678e-07	11.5729	-0.232873	7.72231	-5.9791	3.1771e-09	8.16832e-07	10.6769
EOMES	-0.195451	8.79151	-6.11567	1.35294e-09	1.73921e-07	11.4575	-0.113883	8.79095	-4.38431	1.29396e-05	0.000697924	2.84318
FER1L3	-0.165165	5.7493	-6.08959	1.58398e-09	2.00283e-07	11.3066	-0.12753	5.742	-4.3063	1.83331e-05	0.000894957	2.51891
KIAA0182	-0.0931766	6.60091	-5.98454	2.97102e-09	3.69605e-07	10.7047	-0.0889677	6.59809	-5.27803	1.61977e-07	2.54966e-05	6.95321
KLRD1	-0.227386	7.9535	-5.94372	3.89469e-09	4.76821e-07	10.4618	-0.110781	7.96471	-3.47308	0.000540206	0.00983018	-0.562716
PLAGL2	-0.110572	7.37276	-5.93155	4.06512e-09	4.89911e-07	10.4049	-0.120231	7.36353	-5.90248	4.9857e-09	1.16529e-06	10.2489
MS4A7	-0.187456	7.96992	-5.8995	4.90831e-09	5.82428e-07	10.2247	-0.177985	7.96469	-5.04549	5.42303e-07	6.63933e-05	5.81439
BTBD11	-0.125324	7.07083	-5.89546	5.02607e-09	5.85706e-07	10.202	-0.155015	7.06455	-6.96188	6.27407e-12	2.84658e-09	16.6134
GBP4	-0.166201	7.96821	-5.89338	5.08782e-09	5.85706e-07	10.1904	-0.124189	7.96926	-4.10367	4.41717e-05	0.00169501	1.70281
ESAM	-0.193494	6.15957	-5.87764	5.57885e-09	6.32789e-07	10.1023	-0.207624	6.14382	-5.91399	4.66113e-09	1.12348e-06	10.3128
CD38	-0.131593	5.16192	-5.86437	6.02831e-09	6.70763e-07	10.0283	-0.101787	5.16252	-4.21899	2.6901e-05	0.0011789	2.16262
HES6	-0.130166	5.25906	-5.8627	6.08757e-09	6.70763e-07	10.0189	-0.0906032	5.26199	-3.85967	0.000121249	0.00348954	0.770459
TLR10	0.121849	6.33631	5.84254	6.84596e-09	7.43703e-07	9.90676	0.101407	6.3395	4.64769	3.83269e-06	0.000314484	3.97913
PGS1	0.120765	8.67651	5.83191	7.28239e-09	7.64392e-07	9.84772	0.0830305	8.68251	4.12931	3.96011e-05	0.00159085	1.80399
CLIC3	-0.223353	7.87947	-5.83132	7.30737e-09	7.64392e-07	9.84445	-0.112592	7.883	-3.16952	0.001576	0.0206125	-1.5658
PLP2	0.120896	7.34798	5.8307	7.33373e-09	7.64392e-07	9.84101	0.112426	7.34493	5.09541	4.20087e-07	5.49175e-05	6.05479
WDR67	-0.126253	5.88508	-5.81078	8.23123e-09	8.46499e-07	9.73073	-0.0976504	5.89175	-4.51661	7.07732e-06	0.000458718	3.40586
CACNA1I	0.179568	6.54875	5.80271	8.62459e-09	8.75282e-07	9.68615	0.118081	6.54015	4.55691	5.87046e-06	0.000397183	3.58048
PRF1	-0.195452	9.83185	-5.76416	1.07704e-08	1.07886e-06	9.47399	-0.0834681	9.82623	-2.93422	0.00342466	0.035262	-2.25978
SPON2	-0.167339	5.03393	-5.75727	1.12052e-08	1.10802e-06	9.43621	-0.094753	5.03386	-3.43143	0.000626408	0.0108087	-0.731828
ZDHHC1	-0.11625	5.50353	-5.74126	1.22831e-08	1.19923e-06	9.34854	-0.117022	5.50418	-5.33089	1.22254e-07	2.04988e-05	7.21881
OSBPL5	-0.173477	6.73942	-5.71804	1.40266e-08	1.35234e-06	9.22186	-0.0974277	6.74063	-3.56464	0.000382587	0.00768461	-0.282907
EPB41L3	0.149981	6.14852	5.71518	1.42572e-08	1.35761e-06	9.2063	0.169897	6.15577	6.26919	5.50953e-10	1.51768e-07	12.3433
MT1A	-0.148066	9.32629	-5.70417	1.51804e-08	1.42789e-06	9.14643	-0.11884	9.32186	-4.16239	3.43649e-05	0.00143274	1.93543
MT2A	-0.192429	9.94156	-5.69689	1.58225e-08	1.45686e-06	9.1069	-0.162642	9.93601	-4.3225	1.70612e-05	0.000848988	2.58579
XPNPEP2	-0.130587	5.19109	-5.69519	1.59758e-08	1.45686e-06	9.0977	-0.116519	5.18554	-4.61706	4.42939e-06	0.000332812	3.84377
APOBEC3G	-0.128366	7.99892	-5.69432	1.60552e-08	1.45686e-06	9.09297	-0.07023	7.99939	-3.21598	0.00134408	0.0185051	-1.42256
XPNPEP1	-0.0737522	8.35883	-5.68385	1.70387e-08	1.52813e-06	9.03625	-0.0577037	8.35523	-4.23666	2.49058e-05	0.00110583	2.23417
SLC1A7	-0.133964	5.08668	-5.67823	1.75908e-08	1.55952e-06	9.00583	-0.0928002	5.0853	-3.77808	0.000167921	0.00439042	0.471038
SAMSN1	0.151922	5.81037	5.67039	1.83901e-08	1.61185e-06	8.96344	0.155907	5.82265	5.75164	1.1926e-08	2.55516e-06	9.42134
LY6G6F	-0.182901	5.76694	-5.66429	1.90367e-08	1.64978e-06	8.93048	-0.191358	5.74929	-5.50315	4.80425e-08	8.82267e-06	8.10161
SLC27A3	-0.104695	8.36315	-5.64779	2.08974e-08	1.79091e-06	8.84153	-0.0794864	8.36228	-4.01327	6.46169e-05	0.00226541	1.35093
LOC153561	0.216311	8.03208	5.64221	2.15648e-08	1.8278e-06	8.81155	0.174689	8.0347	4.33731	1.59726e-05	0.000818579	2.64713
IGJ	0.308683	6.16616	5.61748	2.47852e-08	2.07792e-06	8.67884	0.340393	6.18764	5.84175	7.10009e-09	1.56466e-06	9.91331
TARP	-0.208705	6.63613	-5.51539	4.37767e-08	3.55421e-06	8.13676	-0.121054	6.64793	-3.45797	0.000568522	0.0101037	-0.643708
RARRES3	-0.107822	10.4498	-5.50786	4.56366e-08	3.66662e-06	8.09714	-0.0635442	10.4512	-3.6535	0.000272905	0.00604667	0.0258143
ADORA3	0.123016	4.88703	5.49524	4.92224e-08	3.91394e-06	8.0315	0.138632	4.88463	5.68352	1.76964e-08	3.59189e-06	9.05019
UBB	-0.108638	13.5912	-5.49199	4.98078e-08	3.92008e-06	8.01385	-0.102603	13.5855	-4.78303	2.00195e-06	0.000193013	4.58746
F5	0.16305	6.52651	5.47808	5.3767e-08	4.18894e-06	7.94102	0.131663	6.5301	4.99618	6.96382e-07	8.23591e-05	5.57913
NT5M	-0.186341	5.40001	-5.45699	6.03601e-08	4.58647e-06	7.83091	-0.191449	5.38207	-5.23318	2.05259e-07	2.98709e-05	6.72978
WARS	-0.160801	9.0214	-5.45611	6.06535e-08	4.58647e-06	7.82629	-0.140454	9.01069	-4.37284	1.36241e-05	0.000729738	2.79517
MAL	0.147135	10.1045	5.44468	6.45639e-08	4.83477e-06	7.76682	0.0842281	10.105	3.34237	0.00086323	0.0135817	-1.02266
RNF165	-0.194502	6.39673	-5.439	6.65984e-08	4.93917e-06	7.73729	-0.146921	6.38773	-4.06659	5.1676e-05	0.00192549	1.55758
ADCY3	0.0907456	7.01243	5.39209	8.59478e-08	6.31348e-06	7.49462	0.0680702	7.00883	3.76148	0.000179296	0.0046097	0.410855
IER5	-0.0937219	6.95922	-5.37259	9.55114e-08	6.94981e-06	7.39427	-0.0859331	6.95704	-4.46712	8.88549e-06	0.00053542	3.19353
TRIM46	0.104149	5.2746	5.36911	9.73216e-08	7.01534e-06	7.37641	0.105232	5.27057	5.29014	1.51905e-07	2.44092e-05	7.0138
ALAS2	-0.367178	8.0324	-5.36124	1.01542e-07	7.25178e-06	7.33605	-0.356459	8.00928	-4.96179	8.27994e-07	9.39164e-05	5.41636
C9orf127	0.101124	5.52461	5.34901	1.08448e-07	7.67397e-06	7.27348	0.0752833	5.52458	3.80203	0.000152707	0.00408969	0.558293
ACOT7	-0.099083	6.50462	-5.33919	1.14329e-07	8.01651e-06	7.22328	-0.0688998	6.50036	-3.51703	0.000457139	0.00868452	-0.445241
ATP1B1	-0.0961452	5.20503	-5.33693	1.15722e-07	8.04115e-06	7.21176	-0.0873461	5.20706	-4.49803	7.71054e-06	0.000491499	3.32587
ABCB1	-0.103389	5.32612	-5.33079	1.19598e-07	8.23623e-06	7.18045	-0.0572408	5.32317	-2.86945	0.00420338	0.0405259	-2.44158
HMOX1	-0.125295	6.74142	-5.32645	1.22413e-07	8.35549e-06	7.15833	-0.124629	6.73742	-5.0568	5.11931e-07	6.36859e-05	5.86863
PRMT5	0.0956046	6.4234	5.3197	1.2692e-07	8.58712e-06	7.12397	0.0684032	6.42672	3.53049	0.000434796	0.00842608	-0.399574
PWWP2B	-0.0887878	6.90828	-5.31086	1.33061e-07	8.92433e-06	7.07906	-0.074986	6.90174	-4.4132	1.13576e-05	0.000634789	2.96467
GFI1B	-0.136606	5.52511	-5.303	1.3877e-07	9.22701e-06	7.03913	-0.160039	5.51063	-5.91972	4.50715e-09	1.12141e-06	10.3447
MGC52282	-0.171584	5.7287	-5.2778	1.58701e-07	1.04621e-05	6.91162	-0.104023	5.73108	-3.16117	0.00162134	0.021124	-1.5913
PROS1	-0.156423	5.48735	-5.25653	1.77662e-07	1.15404e-05	6.80442	-0.140104	5.47638	-4.35831	1.45416e-05	0.000768217	2.73449
PYHIN1	-0.112724	6.32178	-5.25611	1.78051e-07	1.15404e-05	6.80234	-0.0561468	6.31997	-2.89329	0.00389978	0.0387362	-2.37513
ATF6	0.101846	7.68883	5.25308	1.80934e-07	1.16295e-05	6.78708	0.0810785	7.69348	4.29878	1.89536e-05	0.000905143	2.48796
CLDND2	-0.183147	6.79655	-5.2398	1.94097e-07	1.23725e-05	6.72039	-0.101249	6.79591	-3.12898	0.00180789	0.0228221	-1.6891
GFOD1	-0.143807	7.79053	-5.2249	2.09962e-07	1.31662e-05	6.64579	-0.0947935	7.78316	-3.63044	0.000298118	0.00637544	-0.0550202
CCDC28B	-0.10037	5.70668	-5.21458	2.21678e-07	1.37887e-05	6.59424	-0.0941509	5.70494	-4.60596	4.66681e-06	0.000343032	3.79494
FOSB	-0.106298	5.29562	-5.21064	2.26316e-07	1.39646e-05	6.57459	-0.101318	5.2936	-4.53391	6.53275e-06	0.000434372	3.48063
LOC374395	-0.0637474	10.4034	-5.19224	2.49263e-07	1.52584e-05	6.48292	-0.0523081	10.4005	-4.11578	4.19531e-05	0.00162703	1.75054
RAB3GAP1	0.0810698	7.79745	5.15622	3.00848e-07	1.82712e-05	6.30444	0.0460994	7.79361	2.86366	0.00428039	0.0409611	-2.45766
GZMM	-0.133776	7.48546	-5.13869	3.29555e-07	1.98583e-05	6.21799	-0.0777908	7.48415	-3.3551	0.000824923	0.0132005	-0.98155
KLRG1	-0.182416	8.55843	-5.11467	3.73216e-07	2.23148e-05	6.10001	-0.107098	8.56416	-3.78677	0.000162247	0.0042565	0.502612
ARID5B	0.124866	6.90327	5.10857	3.85146e-07	2.2851e-05	6.07018	0.128641	6.91066	5.2421	1.95838e-07	2.96177e-05	6.77409
TTC25	-0.158282	5.11775	-5.0844	4.36239e-07	2.56848e-05	5.9521	-0.153133	5.10876	-4.61634	4.4444e-06	0.000332812	3.84061
GP9	-0.234109	8.97316	-5.07344	4.615e-07	2.69663e-05	5.89875	-0.258612	8.95588	-5.23705	2.01118e-07	2.98313e-05	6.749
PI16	0.165893	6.29046	5.07055	4.68387e-07	2.71629e-05	5.88471	0.110149	6.2786	3.2385	0.00124345	0.0175014	-1.35242
GP6	-0.137169	5.54755	-5.06399	4.84407e-07	2.78823e-05	5.85284	-0.14345	5.54057	-4.95008	8.78072e-07	9.81532e-05	5.36116
OSBPL10	0.138922	5.16475	5.05154	5.16277e-07	2.9285e-05	5.79247	0.140112	5.16514	4.74468	2.41048e-06	0.000226732	4.41338
NEXN	-0.0956611	5.47265	-5.05151	5.1637e-07	2.9285e-05	5.7923	-0.0958907	5.4692	-4.62129	4.34195e-06	0.000331578	3.86242
BMF	0.0973494	5.55002	5.0194	6.08204e-07	3.42415e-05	5.63726	0.101746	5.5451	4.87139	1.29858e-06	0.000135351	4.99358
KCNMB1	-0.102636	5.80927	-5.01078	6.35427e-07	3.55148e-05	5.5958	-0.0816957	5.8111	-3.70051	0.000227586	0.00538734	0.192109
GZMA	-0.205247	9.69342	-5.00362	6.58936e-07	3.65638e-05	5.5614	-0.0940664	9.70189	-2.76754	0.00575841	0.0494044	-2.71959
TREML1	-0.194078	6.21781	-4.99975	6.71957e-07	3.702e-05	5.54287	-0.206847	6.19954	-4.99381	7.04745e-07	8.23591e-05	5.5679
SLC2A6	-0.101024	7.67416	-4.98667	7.17944e-07	3.92731e-05	5.4802	-0.0857521	7.67004	-3.97186	7.67254e-05	0.00252899	1.1923
ARRB1	-0.0994712	7.31049	-4.9822	7.34353e-07	3.98878e-05	5.45881	-0.081137	7.30912	-3.95555	8.20612e-05	0.00261545	1.13025
CXCR5	0.156864	7.50773	4.97708	7.53562e-07	4.06449e-05	5.43437	0.130955	7.49759	4.07406	5.0073e-05	0.00188397	1.58673
GNAS	-0.125703	12.0366	-4.97327	7.68199e-07	4.11466e-05	5.41617	-0.142723	12.0313	-5.53755	3.97432e-08	7.66349e-06	8.28105
CAPN5	-0.0994442	5.19867	-4.97081	7.77776e-07	4.13723e-05	5.40444	-0.0976372	5.18711	-4.913	1.05658e-06	0.000113186	5.18727
COBLL1	0.142684	5.79726	4.96546	7.99044e-07	4.22125e-05	5.37891	0.129882	5.79832	4.41471	1.12799e-05	0.000634789	2.97107
TBC1D8	-0.092716	5.59505	-4.94312	8.93939e-07	4.69044e-05	5.27273	-0.0864985	5.59467	-4.29355	1.93973e-05	0.000916212	2.46644
P2RY5	0.187908	6.45079	4.9362	9.25477e-07	4.82311e-05	5.23993	0.192364	6.46271	5.36314	1.02845e-07	1.76277e-05	7.38209
TTC39C	0.0784693	7.01402	4.92647	9.71664e-07	5.02983e-05	5.19387	0.0697695	7.00854	4.38977	1.2625e-05	0.000685753	2.8661
NCAM1	-0.121208	5.70614	-4.90939	1.05814e-06	5.44096e-05	5.11324	-0.0841103	5.7017	-3.27294	0.0011029	0.0158411	-1.2442
NCALD	-0.13125	7.35074	-4.87373	1.2633e-06	6.41663e-05	4.94571	-0.0663769	7.34758	-2.82402	0.00484218	0.0442508	-2.56674
LTB	0.08136	11.8656	4.87353	1.26452e-06	6.41663e-05	4.94479	0.05908	11.865	3.51338	0.000463382	0.00875996	-0.457597
HES4	-0.195771	6.86215	-4.86413	1.32476e-06	6.67836e-05	4.90081	-0.197516	6.86215	-4.71039	2.84258e-06	0.00025494	4.2589
SENP7	-0.132458	5.34623	-4.85937	1.36146e-06	6.81877e-05	4.883	-0.138084	5.33755	-4.73594	2.52334e-06	0.000231697	4.37663
PAICS	0.0756424	7.23593	4.83561	1.52479e-06	7.58753e-05	4.76796	0.0541166	7.23828	3.51765	0.000456092	0.00868452	-0.443152
FHL2	-0.132009	5.35432	-4.83132	1.55729e-06	7.69961e-05	4.74803	-0.126323	5.35071	-4.25222	2.32662e-05	0.00106185	2.29742
SRPK1	0.122599	7.72744	4.82886	1.57618e-06	7.74337e-05	4.73664	0.0990748	7.73368	4.14181	3.75393e-05	0.00154011	1.85353
MTSS1	-0.0953127	6.13585	-4.81128	1.71812e-06	8.3345e-05	4.65522	-0.065223	6.13688	-3.23748	0.00124786	0.0175314	-1.35561
TNFSF13B	0.129509	9.79632	4.80821	1.74412e-06	8.40773e-05	4.64104	0.108557	9.80544	4.14482	3.70578e-05	0.00152849	1.8655
PSMB10	-0.0686701	11.7963	-4.79348	1.87433e-06	8.97934e-05	4.57306	-0.0528108	11.7936	-3.52288	0.000447304	0.00859431	-0.425423
APOBEC3C	-0.10149	6.51074	-4.78663	1.93802e-06	9.22713e-05	4.54151	-0.0661852	6.5049	-3.00476	0.002728	0.0304501	-2.05724
DPM2	-0.216428	7.87495	-4.77136	2.08753e-06	9.87799e-05	4.47138	-0.231142	7.85766	-4.86624	1.33206e-06	0.000136989	4.96968
ALDH2	0.124458	7.56145	4.76858	2.11588e-06	9.9511e-05	4.45865	0.1284	7.55948	4.59577	4.8955e-06	0.000351158	3.75021
RAB37	-0.0825113	8.969	-4.76611	2.14143e-06	0.000100102	4.44732	-0.0821811	8.96529	-4.45471	9.40407e-06	0.000550604	3.14063
GAPT	0.125119	8.50854	4.761	2.1952e-06	0.000101998	4.42392	0.128893	8.51304	4.73698	2.50159e-06	0.000231697	4.37861
PPP1R14B	0.0747534	7.89068	4.74212	2.4054e-06	0.000110983	4.33765	0.0660798	7.89085	4.0073	6.6243e-05	0.00227749	1.32797
NDUFA12	0.0853703	8.87615	4.74109	2.41737e-06	0.000110983	4.33297	0.0851482	8.88009	4.47877	8.42397e-06	0.000512175	3.24329
PRR5	-0.127319	8.43165	-4.73536	2.48522e-06	0.000113423	4.30686	-0.0963508	8.42448	-3.52971	0.000436053	0.00842926	-0.402205
EIF2S3	0.0686249	9.51435	4.67818	3.27051e-06	0.000148385	4.048	0.0581772	9.51592	3.81863	0.000142939	0.00390954	0.619058
EBF1	0.1031	5.01998	4.67635	3.29917e-06	0.00014881	4.03978	0.101659	5.01724	4.30263	1.86331e-05	0.000898232	2.50382
PFTK1	0.0802016	4.95812	4.67005	3.39999e-06	0.000152466	4.01141	0.0570752	4.95618	3.18868	0.00147622	0.0197332	-1.50698
MRPL10	-0.0707104	4.85158	-4.65656	3.62548e-06	0.000161638	3.95092	-0.0724841	4.84734	-4.28898	1.9793e-05	0.000925233	2.44767
ITGB5	-0.18422	6.252	-4.65123	3.71852e-06	0.000164833	3.92705	-0.185329	6.24483	-4.28549	2.00997e-05	0.00093391	2.43337
CABP5	-0.127935	5.3598	-4.64116	3.90071e-06	0.000171921	3.882	-0.136251	5.3521	-4.4629	9.05885e-06	0.000541635	3.17551
MAFB	-0.120508	7.07508	-4.6381	3.95762e-06	0.000173438	3.86836	-0.105386	7.07236	-3.82366	0.000140092	0.00385903	0.63756
ID2	-0.110632	8.97567	-4.62729	4.16566e-06	0.000181524	3.82012	-0.0801024	8.97106	-3.51253	0.000464846	0.00876615	-0.460471
PSMF1	-0.122107	9.23775	-4.62048	4.30179e-06	0.000186403	3.78984	-0.132762	9.2274	-4.80219	1.82367e-06	0.000182052	4.67492
LAIR1	-0.100609	5.76838	-4.61354	4.44518e-06	0.00019154	3.75897	-0.0851883	5.77097	-3.61805	0.000312546	0.00664095	-0.0982298
CD24	0.171114	7.43637	4.61015	4.51684e-06	0.000192616	3.74392	0.176863	7.4362	4.45427	9.42301e-06	0.000550604	3.13875
DARS	0.0736482	9.8361	4.60893	4.54272e-06	0.000192616	3.73854	0.0668829	9.83313	4.63924	3.98912e-06	0.000317197	3.9417
ID3	0.116052	6.86338	4.60882	4.54507e-06	0.000192616	3.73805	0.0699281	6.85763	2.87136	0.00417829	0.0403849	-2.43628
PHB2	0.0696068	8.21713	4.60616	4.60247e-06	0.000193983	3.72624	0.0721216	8.21838	4.64782	3.83019e-06	0.000314484	3.97974
C5orf4	-0.242098	7.93186	-4.60429	4.64324e-06	0.000194638	3.71794	-0.280582	7.9063	-5.11894	3.72167e-07	5.03601e-05	6.16886
SHMT2	0.0676192	8.59137	4.5924	4.91027e-06	0.000204718	3.66532	0.065442	8.58452	4.69236	3.0988e-06	0.000271137	4.17808
NR1D1	-0.151419	5.42361	-4.56982	5.45858e-06	0.000226355	3.56572	-0.163169	5.4128	-4.60582	4.66983e-06	0.000343032	3.79434
SLITRK1	-0.14896	5.41601	-4.56786	5.50899e-06	0.000227224	3.55708	-0.159821	5.40806	-4.57577	5.37613e-06	0.000375771	3.66267
MAPKAPK3	-0.0668293	10.3244	-4.56274	5.64252e-06	0.000231493	3.53455	-0.0657891	10.3187	-4.14043	3.77624e-05	0.00154106	1.84804
DENND2D	-0.0828873	8.92554	-4.5609	5.69125e-06	0.000232257	3.52646	-0.0741022	8.92621	-4.40089	1.20075e-05	0.000656833	2.91282
GPBAR1	-0.129072	8.05658	-4.54783	6.04891e-06	0.000244268	3.46915	-0.10916	8.04413	-3.63757	0.000290093	0.00626123	-0.0300631
RPLP0	0.109947	8.26396	4.54639	6.08958e-06	0.00024463	3.46285	0.0896088	8.26369	3.77306	0.000171288	0.00446318	0.452808
GPR175	-0.218645	9.73388	-4.54158	6.2276e-06	0.000248878	3.44178	-0.221103	9.72702	-4.25858	2.26267e-05	0.00103993	2.32332
YPEL1	-0.0939128	6.36862	-4.50931	7.23281e-06	0.000284626	3.30113	-0.0650139	6.3705	-3.1528	0.00166809	0.0215511	-1.61684
BANK1	0.106609	5.68351	4.504	7.41269e-06	0.000290224	3.27805	0.102538	5.67801	4.13135	3.92579e-05	0.00158776	1.81205
MTMR12	-0.0917444	5.38965	-4.49976	7.55901e-06	0.000294458	3.25968	-0.105563	5.38536	-4.69191	3.10542e-06	0.000271137	4.17608
ITM2C	0.105805	7.65583	4.49092	7.87356e-06	0.000303818	3.22138	0.085983	7.64866	3.56043	0.000388682	0.00774651	-0.297329
VCL	-0.0882485	10.2912	-4.47433	8.49811e-06	0.000324485	3.14969	-0.0799832	10.2867	-3.72749	0.000204872	0.00496773	0.288499
CHN2	-0.0706164	4.94504	-4.46765	8.78691e-06	0.000333859	3.1272	-0.0549125	4.94293	-3.15797	0.00164039	0.0213002	-1.59169
HBQ1	-0.187271	10.0833	-4.4637	8.92271e-06	0.000336722	3.10391	-0.207415	10.0717	-4.64247	3.92856e-06	0.000315635	3.95601
GFRA2	0.0847859	5.55685	4.46304	8.94956e-06	0.000336722	3.10108	0.0690932	5.55384	3.34537	0.000854033	0.0134991	-1.01296
PTMS	-0.161455	6.35323	-4.45941	9.09993e-06	0.000340717	3.08544	-0.133518	6.34245	-3.45174	0.00058164	0.0102424	-0.664446
SERPINE2	-0.110641	5.26855	-4.44811	9.58235e-06	0.00035533	3.03695	-0.128742	5.26211	-4.79763	1.86466e-06	0.000182052	4.65408
KCNJ10	-0.137987	6.03891	-4.43578	1.0137e-05	0.000374098	2.98414	-0.155398	6.02957	-4.76713	2.16253e-06	0.000205921	4.51511
IGLL3	0.189854	5.74613	4.43253	1.02882e-05	0.00037787	2.97025	0.193438	5.7562	4.05432	5.44153e-05	0.00200783	1.50979
LAIR2	-0.217988	6.36766	-4.40669	1.15694e-05	0.00042092	2.86014	-0.147669	6.36909	-2.76707	0.00576659	0.0494196	-2.72084
NECAP2	-0.0998329	9.43246	-4.40246	1.1793e-05	0.000427041	2.84219	-0.103214	9.42718	-4.12492	4.03507e-05	0.00160425	1.78661
PDE5A	-0.147283	6.03857	-4.39923	1.19667e-05	0.000431305	2.82848	-0.140138	6.03833	-3.83801	0.000132277	0.00372526	0.690357
CRIP2	0.175676	6.48736	4.39327	1.22936e-05	0.00043942	2.8032	0.138287	6.47859	3.39006	0.000727653	0.0120167	-0.867824
PROK2	0.174512	10.3493	4.39305	1.23058e-05	0.00043942	2.80227	0.129644	10.3617	3.57775	0.00036415	0.00742142	-0.237829
FAM83F	-0.165297	6.75419	-4.37809	1.31654e-05	0.000467949	2.73897	-0.16722	6.74779	-4.13099	3.93184e-05	0.00158776	1.81062
CLDN5	-0.166621	5.97957	-4.37223	1.3517e-05	0.000476365	2.71427	-0.185079	5.95924	-4.57259	5.45655e-06	0.000375771	3.6488
RHOBTB3	-0.120563	5.50389	-4.37209	1.35257e-05	0.000476365	2.71366	-0.0821108	5.49748	-2.88944	0.00394744	0.0390842	-2.38591
ASNS	0.0833522	7.34751	4.36863	1.37381e-05	0.000480898	2.69906	0.055162	7.34471	3.03482	0.00247263	0.0285928	-1.96949
LMNB1	0.118325	5.89185	4.36662	1.38627e-05	0.000480898	2.6906	0.0990088	5.89614	4.00947	6.56456e-05	0.00227749	1.33634
FZD1	-0.0818813	5.28344	-4.36155	1.41818e-05	0.000488324	2.66927	-0.0937502	5.28055	-4.59287	4.96256e-06	0.000351158	3.73749
CSF1R	-0.0959122	9.99678	-4.35802	1.44086e-05	0.00049174	2.65441	-0.0922753	9.98859	-3.93825	8.81042e-05	0.00272911	1.0647
WDR89	-0.132932	5.72472	-4.35123	1.48537e-05	0.000502484	2.6259	-0.151715	5.7158	-4.63606	4.04951e-06	0.000318713	3.92764
BCL2	0.103001	7.11646	4.34908	1.49978e-05	0.000505145	2.61685	0.108067	7.12723	4.45775	9.27439e-06	0.000550257	3.15358
C1orf24	0.114712	10.8113	4.33422	1.60283e-05	0.00053518	2.5546	0.0717779	10.8134	2.94824	0.00327451	0.0342227	-2.21991
CLEC1B	-0.139591	5.54874	-4.33104	1.62573e-05	0.000540486	2.54131	-0.155103	5.54101	-4.42165	1.09307e-05	0.000626051	3.00037
RRAS	-0.0896997	7.83066	-4.32703	1.6551e-05	0.000547886	2.52455	-0.0737018	7.82516	-3.30342	0.000990956	0.0148413	-1.1475
RNF213	-0.251352	10.4184	-4.29955	1.87016e-05	0.000616432	2.41018	-0.251503	10.4086	-3.98373	7.305e-05	0.00245484	1.23762
SEPT4	-0.123857	5.60519	-4.29607	1.89922e-05	0.000623348	2.39575	-0.118794	5.59772	-3.74379	0.000192206	0.00479769	0.34704
BOK	-0.106595	5.72161	-4.29405	1.91632e-05	0.000626297	2.38736	-0.090106	5.71625	-3.40393	0.000692122	0.0116558	-0.822405
GARNL4	-0.0910899	7.7303	-4.2763	2.07276e-05	0.000674566	2.31393	-0.0676482	7.73115	-3.18965	0.00147131	0.0197018	-1.50399
NINJ2	-0.128139	9.75704	-4.27503	2.08437e-05	0.000675495	2.3087	-0.149559	9.74866	-4.72654	2.63054e-06	0.000238698	4.33152
FGFRL1	-0.0835016	6.01896	-4.26638	2.16534e-05	0.000695886	2.27306	-0.0809089	6.01537	-3.98323	7.32028e-05	0.00245484	1.23569
MGST1	0.0741485	4.91687	4.26216	2.21532e-05	0.000708282	2.26686	0.0869867	4.91278	4.59462	4.95297e-06	0.000351158	3.74955
TSEN54	-0.0996704	6.81239	-4.26049	2.22228e-05	0.000708282	2.24878	-0.0641427	6.80973	-3.07629	0.00215623	0.0261905	-1.84703
TUBB1	-0.166105	9.21147	-4.25337	2.29288e-05	0.000724795	2.21953	-0.144457	9.2139	-3.37702	0.000762608	0.012432	-0.910371
FKBP9L	0.0820897	5.00443	4.25046	2.32235e-05	0.000731113	2.20759	0.066746	5.00776	3.608	0.000324731	0.00683491	-0.133184
SBK1	-0.0990507	8.26725	-4.24307	2.39889e-05	0.000749094	2.17727	-0.0685174	8.26393	-3.444	0.000598341	0.0104326	-0.690177
RPS13	0.0843578	11.6224	4.2278	2.56463e-05	0.000797621	2.11482	0.080138	11.6304	4.0365	5.86401e-05	0.0021186	1.44065
FLJ22662	0.0915038	10.3887	4.22391	2.60852e-05	0.000808014	2.09897	0.0820906	10.3881	3.94638	8.5215e-05	0.00266098	1.09546
CBX3	-0.129913	5.96764	-4.21955	2.65863e-05	0.00082024	2.08119	-0.138513	5.9605	-4.11882	4.14142e-05	0.00162703	1.76251
PLEK2	-0.183559	6.4454	-4.21331	2.73201e-05	0.000837363	2.05575	-0.205344	6.42976	-4.49228	7.91699e-06	0.000496453	3.30121
RTF1	-0.167177	6.70257	-4.19371	2.97493e-05	0.000906942	1.97618	-0.183611	6.69079	-4.29257	1.94812e-05	0.000916212	2.46243
TCTA	-0.0837738	7.03034	-4.19023	3.02022e-05	0.000917123	1.96207	-0.0923331	7.02407	-4.4151	1.12603e-05	0.000634789	2.97269
RPS14	0.0782278	12.366	4.18186	3.1316e-05	0.000947217	1.92825	0.0692814	12.3673	4.03101	6.00029e-05	0.00214797	1.41941
DPYSL5	-0.22456	8.22554	-4.17187	3.26985e-05	0.000985169	1.88792	-0.233916	8.21421	-4.00659	6.64379e-05	0.00227749	1.32526
TBC1D10B	-0.126545	7.84004	-4.16534	3.36331e-05	0.00100939	1.86161	-0.122498	7.83055	-3.88687	0.000108628	0.00317366	0.871677
LOC388524	0.0639926	12.8925	4.16246	3.40529e-05	0.00101659	1.85004	0.0564141	12.8938	4.02666	6.11048e-05	0.00216193	1.40258
CD70	0.0744964	5.25567	4.16126	3.42298e-05	0.00101659	1.8452	0.0722007	5.25072	3.74205	0.000193523	0.00481497	0.340778
SLC2A8	-0.0892336	6.60814	-4.1601	3.44005e-05	0.00101659	1.84056	-0.0839114	6.60277	-3.73009	0.000202802	0.00495004	0.297812
RPS10	0.0907901	12.6844	4.15742	3.48006e-05	0.00101913	1.82977	0.0901509	12.6855	4.23408	2.5188e-05	0.00111014	2.22371
ASGR1	0.0994311	8.39274	4.15731	3.48166e-05	0.00101913	1.82934	0.108589	8.39363	4.20268	2.88766e-05	0.00125833	2.09684
TRIM10	-0.157451	5.8455	-4.15687	3.48826e-05	0.00101913	1.82757	-0.171243	5.83557	-4.33276	1.62996e-05	0.000821693	2.62827
CCDC102A	-0.0906345	6.12012	-4.15055	3.58449e-05	0.00104144	1.80218	-0.0715628	6.1172	-3.5418	0.000416799	0.00815931	-0.361034
CCDC136	-0.0750158	5.54145	-4.15008	3.59163e-05	0.00104144	1.80032	-0.0792564	5.53629	-4.12597	4.01698e-05	0.00160425	1.79077
TMEM189	-0.0777642	5.31365	-4.13462	3.83812e-05	0.00110874	1.7384	-0.0616743	5.30386	-2.99614	0.00280552	0.031049	-2.08223
MAGOH	0.0911503	5.77497	4.12724	3.9613e-05	0.00114006	1.70894	0.0924992	5.77976	4.09005	4.67993e-05	0.00176943	1.64931
CNTNAP1	0.075217	5.01705	4.12488	4.00133e-05	0.0011473	1.69956	0.0757621	5.01206	3.80616	0.000150222	0.00403714	0.573376
TAGLN	-0.136039	7.40054	-4.11793	4.12195e-05	0.0011775	1.67187	-0.141309	7.39453	-3.99519	6.96616e-05	0.00235658	1.28148
ARL4A	-0.127107	5.23214	-4.11186	4.23008e-05	0.00119492	1.64773	-0.137301	5.22503	-4.10021	4.48259e-05	0.00170539	1.6892
GRAMD4	0.087348	5.92544	4.11104	4.24488e-05	0.00119492	1.64447	0.100364	5.92409	4.36089	1.43744e-05	0.00076462	2.74526
RCAN3	0.0599959	4.9557	4.10686	4.32128e-05	0.001212	1.62785	0.0531943	4.95679	3.40275	0.000695095	0.0116727	-0.826293
AQP10	-0.18767	6.01507	-4.10343	4.38481e-05	0.00122313	1.61424	-0.216929	6.0043	-4.30385	1.8533e-05	0.000898232	2.50883
EBI2	0.130251	7.18067	4.10194	4.41278e-05	0.00122313	1.60832	0.118864	7.18477	3.92728	9.21514e-05	0.00280934	1.02328
EIF4A1	0.0577164	11.5835	4.10132	4.42438e-05	0.00122313	1.60587	0.0620522	11.5798	4.33624	1.60483e-05	0.000818579	2.64273
DNM3	-0.0864027	4.99253	-4.10017	4.44602e-05	0.00122472	1.60132	-0.0669524	4.9939	-3.02398	0.00256205	0.0291891	-2.00122
FAU	0.082012	11.7307	4.09612	4.52317e-05	0.00123714	1.58529	0.0636948	11.7334	3.13376	0.00177896	0.0225306	-1.67463
FAM109A	-0.0763129	5.55484	-4.09056	4.63135e-05	0.00125786	1.56326	-0.0812379	5.54543	-4.11564	4.19785e-05	0.00162703	1.74998
HCCA2	-0.0784431	7.41734	-4.09055	4.63156e-05	0.00125786	1.56322	-0.0778687	7.40794	-3.96302	7.95751e-05	0.00257833	1.15864
VCAN	0.165977	9.69823	4.07801	4.8843e-05	0.00132184	1.51372	0.21525	9.71639	5.15987	3.01111e-07	4.22267e-05	6.36847
ANKRD57	0.0823413	5.10352	4.07688	4.90769e-05	0.00132353	1.50927	0.0961413	5.10597	4.51452	7.14605e-06	0.000459312	3.39684
C10orf47	-0.0657304	4.96272	-4.07119	5.02742e-05	0.0013511	1.48682	-0.052717	4.95776	-2.99172	0.00284605	0.0312701	-2.09502
TMEM97	0.072209	5.52301	4.07002	5.05223e-05	0.00135305	1.48224	0.0674044	5.52433	3.68465	0.000242024	0.00561932	0.135758
TRIP6	0.0742395	5.93837	4.06223	5.22121e-05	0.00138771	1.4516	0.0607061	5.9395	3.2278	0.00129037	0.0180628	-1.38581
FLOT2	0.0737593	11.7646	4.06211	5.22388e-05	0.00138771	1.45112	0.0482212	11.7634	2.89189	0.0039171	0.0388337	-2.37906
ARIH2	-0.0553441	8.14918	-4.06157	5.23564e-05	0.00138771	1.44903	-0.060246	8.14369	-4.67763	3.32446e-06	0.000281776	4.11227
ECHDC3	0.12995	5.73007	4.06074	5.25408e-05	0.00138783	1.44575	0.1349	5.73708	4.23701	2.48679e-05	0.00110583	2.23558
ICAM2	-0.0712897	9.81739	-4.05765	5.32305e-05	0.00140046	1.43361	-0.0674874	9.81273	-4.17575	3.24432e-05	0.00139019	1.9888
SPRYD3	-0.180854	10.283	-4.05617	5.35636e-05	0.00140046	1.4278	-0.176824	10.2784	-3.63019	0.000298397	0.00637544	-0.0558746
DGKQ	-0.0974999	7.53775	-4.04891	5.52241e-05	0.001439	1.39938	-0.079371	7.53719	-3.1271	0.00181938	0.0228921	-1.69479
RPL4	0.105824	11.109	4.04708	5.56517e-05	0.00144526	1.3922	0.0927977	11.1052	3.94853	8.44642e-05	0.00265907	1.10362
TNRC6A	-0.0908478	5.11972	-4.03595	5.8874e-05	0.00148884	1.38398	-0.114855	5.11503	-4.88152	1.26206e-06	0.000133346	5.04562
LRPAP1	0.0706856	6.42232	4.04279	5.6665e-05	0.00146663	1.37541	0.0542021	6.41948	2.96125	0.00314048	0.0333644	-2.18272
TNFSF4	-0.074546	5.02434	-4.04187	5.68841e-05	0.00146738	1.37181	-0.0697108	5.01465	-3.49723	0.000491979	0.00921028	-0.512137
SAMD4A	-0.0841712	5.09873	-4.03612	5.82726e-05	0.00148884	1.34937	-0.0664319	5.09845	-2.9872	0.00288808	0.0315074	-2.10809
RBM28	-0.0638512	5.4455	-4.0356	5.84001e-05	0.00148884	1.34734	-0.0608315	5.43874	-3.45275	0.000579501	0.0102281	-0.661097
FAM116B	-0.135371	7.95874	-4.03474	5.86125e-05	0.00148884	1.34396	-0.134721	7.95269	-3.73753	0.000196985	0.00487899	0.32451
NOD1	-0.0796029	5.79584	-4.03419	5.87477e-05	0.00148884	1.34181	-0.0798143	5.78942	-3.7941	0.000157595	0.00420599	0.52934
HCCS	0.0499263	6.18657	4.02874	6.01042e-05	0.00151493	1.32057	0.0618502	6.18859	4.52261	6.88356e-06	0.00044994	3.43178
CMTM5	-0.141051	5.84846	-4.02797	6.02985e-05	0.00151493	1.31757	-0.137234	5.83384	-3.65558	0.000270731	0.00603511	0.0331329
LAMA5	0.0924442	5.4993	4.02118	6.20351e-05	0.0015535	1.29115	0.0759888	5.49534	3.14879	0.00169088	0.0217545	-1.62903
PACSIN1	-0.0795018	5.43008	-4.01188	6.44924e-05	0.00160461	1.25502	-0.0966281	5.42349	-4.53842	6.39745e-06	0.000429074	3.50017
LOC652968	-0.151025	6.88639	-4.00582	6.61437e-05	0.00163515	1.23151	-0.141043	6.87979	-3.47179	0.000540386	0.00983018	-0.597546
LRRC33	-0.086931	7.6579	-4.00457	6.64883e-05	0.00163842	1.22667	-0.0811463	7.64568	-3.4879	0.00050925	0.00937433	-0.543546
CCDC50	0.0720809	6.77294	4.00184	6.72507e-05	0.0016426	1.21607	0.0838567	6.77482	4.66081	3.60129e-06	0.000301922	4.0374
ITLN1	-0.156691	5.33416	-4.00173	6.72799e-05	0.0016426	1.21567	-0.16703	5.32115	-3.95972	8.06667e-05	0.00259242	1.14607
TPM1	-0.108705	6.124	-3.99923	6.79849e-05	0.00165293	1.20598	-0.121135	6.12012	-4.17161	3.30279e-05	0.00139969	1.97223
ROPN1B	-0.211426	7.29878	-3.99865	6.81487e-05	0.00165293	1.20374	-0.210682	7.28615	-3.68166	0.00024483	0.00564251	0.125197
CD7	-0.0931459	9.60123	-3.99583	6.89511e-05	0.00166549	1.19286	-0.0820336	9.59657	-3.83789	0.000132338	0.00372526	0.689934
MFHAS1	0.0967059	5.82254	3.99532	6.90986e-05	0.00166549	1.19087	0.0743421	5.81201	2.98224	0.00293489	0.0317932	-2.12242
DHRS9	-0.154896	8.52703	-3.98758	7.13562e-05	0.0017049	1.16098	-0.169284	8.52914	-4.33508	1.61317e-05	0.000818579	2.63791
TNFRSF13C	0.0903621	5.07966	3.98473	7.22058e-05	0.00171828	1.14998	0.0938742	5.07397	3.90175	0.000102263	0.00303367	0.927305
TXNDC5	0.141959	5.09025	3.98407	7.24024e-05	0.00171828	1.14745	0.156985	5.09661	4.01332	6.46013e-05	0.00226541	1.35116
CCL3	-0.0727413	5.18673	-3.97909	7.39129e-05	0.00174114	1.12826	-0.0746226	5.18113	-3.78721	0.000161961	0.0042565	0.504235
ICAM4	-0.109491	5.45969	-3.97867	7.40432e-05	0.00174114	1.12663	-0.123193	5.45565	-4.1676	3.36036e-05	0.00140861	1.95621
FOXD2	-0.0589428	4.91931	-3.97544	7.50383e-05	0.00175918	1.11422	-0.0455159	4.91507	-2.83971	0.00461228	0.0430989	-2.52374
C20orf132	-0.121092	5.13724	-3.97124	7.63537e-05	0.00178459	1.09807	-0.122108	5.13302	-3.66845	0.000257645	0.00587934	0.0784816
TNF	-0.0798984	6.55029	-3.97011	7.67115e-05	0.00178754	1.09373	-0.0862284	6.54745	-3.91603	9.64844e-05	0.00290697	0.980916
C20orf55	-0.079949	8.09175	-3.9691	7.70346e-05	0.00178966	1.08982	-0.0637504	8.08793	-3.0357	0.0024655	0.0285532	-1.96691
SDSL	-0.0841954	5.23967	-3.9658	7.80928e-05	0.00180338	1.07715	-0.0797544	5.23384	-3.46451	0.000555048	0.00997735	-0.621896
FRMD3	-0.0940624	5.58067	-3.9639	7.87057e-05	0.00181211	1.06989	-0.09652	5.57132	-3.66264	0.000263475	0.00595949	0.0579968
PNOC	0.0896009	5.595	3.96177	7.94035e-05	0.00182274	1.06169	0.0787543	5.58769	3.28195	0.00106866	0.015552	-1.21571
ZNF713	-0.0731464	5.1349	-3.9604	7.98514e-05	0.00182727	1.05646	-0.0929164	5.13195	-4.68067	3.2766e-06	0.000280804	4.12584
PHLDB1	-0.147428	5.96699	-3.9574	8.08473e-05	0.00183946	1.04495	-0.153659	5.95451	-3.83115	0.000135961	0.00375865	0.66509
HIST1H2AE	-0.0823735	4.8841	-3.94052	8.66612e-05	0.00195444	0.98046	-0.0894556	4.87538	-3.96221	7.98424e-05	0.00257833	1.15555
SERPINA13	-0.242409	8.20813	-3.93932	8.70902e-05	0.00195839	0.975874	-0.250078	8.20357	-3.73031	0.000202629	0.00495004	0.298596
NIT2	0.0693769	5.4536	3.9233	9.30024e-05	0.00206723	0.914908	0.0640033	5.45222	3.48326	0.000518037	0.0094945	-0.559115
VWCE	-0.233512	7.62917	-3.92046	9.40914e-05	0.00208502	0.904105	-0.247628	7.60931	-3.88729	0.000108443	0.00317366	0.873243
SLC25A39	-0.113363	12.9951	-3.91257	9.71712e-05	0.00212921	0.87422	-0.115797	12.9887	-3.72074	0.000210346	0.00505419	0.264321
CD300A	-0.0667219	9.2329	-3.91151	9.75934e-05	0.0021324	0.870198	-0.0521168	9.23389	-3.08029	0.00212776	0.0258855	-1.83513
TMED1	-0.0652978	7.4044	-3.90781	9.90773e-05	0.00215526	0.856199	-0.0545379	7.40167	-2.95255	0.00322948	0.0340286	-2.20759
GPC6	-0.0966913	6.21947	-3.90751	9.91982e-05	0.00215526	0.855067	-0.115613	6.2151	-4.53068	6.6311e-06	0.000437143	3.46667
SNORD33	0.0763159	5.45776	3.90229	0.000101334	0.00218932	0.83531	0.0591517	5.45619	2.77651	0.00560305	0.048733	-2.6955
CCL3L3	-0.173834	6.19519	-3.89938	0.000102541	0.00220922	0.824324	-0.137459	6.19409	-2.80259	0.00517304	0.0464013	-2.6251
CFHR2	-0.0839757	5.20001	-3.89437	0.000104653	0.00224844	0.805415	-0.0894917	5.19698	-3.83135	0.000135853	0.00375865	0.665815
GAPDH	0.0755381	9.24069	3.89244	0.000105475	0.0022598	0.798161	0.0861873	9.23829	4.11816	4.15308e-05	0.00162703	1.75991
SASH3	-0.0571484	9.39526	-3.88938	0.000106794	0.00228173	0.786637	-0.0459247	9.38939	-2.9715	0.00303848	0.0325498	-2.15332
ALOX12	-0.139188	5.91738	-3.88697	0.000107846	0.00229783	0.777552	-0.151431	5.90272	-3.92144	9.43761e-05	0.0028546	1.00128
CTSC	-0.0813215	7.6914	-3.88341	0.000109413	0.00232481	0.764173	-0.0776531	7.69607	-3.51398	0.000462356	0.00875996	-0.455578
SH2B3	-0.0683303	8.76713	-3.87973	0.000111058	0.00235327	0.750341	-0.0710487	8.76618	-3.70134	0.000226853	0.00538734	0.195066
CTTN	-0.135535	5.92457	-3.87224	0.000114481	0.00241916	0.722202	-0.151881	5.91298	-4.11783	4.15896e-05	0.00162703	1.7586
PLA2G7	0.10782	5.90481	3.86553	0.00011763	0.0024789	0.697061	0.125503	5.90352	4.19452	2.99151e-05	0.00129627	2.06405
BCL11A	0.110576	6.38262	3.8641	0.000118312	0.00248648	0.691703	0.11154	6.38542	3.69179	0.00023542	0.00553597	0.161099
TSPAN33	-0.124117	7.46037	-3.8569	0.000121797	0.00255278	0.664802	-0.148706	7.44895	-4.29809	1.90112e-05	0.000905143	2.48514
GPA33	-0.0847705	6.02354	-3.85549	0.000122492	0.00255517	0.659534	-0.110561	6.0126	-4.93663	9.39157e-07	0.000103482	5.29796
CD19	0.142904	7.52485	3.85475	0.000122857	0.00255517	0.656778	0.11664	7.51084	3.05901	0.00228326	0.0273884	-1.89826
TMEM158	-0.203111	7.2499	-3.85465	0.000122905	0.00255517	0.656412	-0.261204	7.23582	-4.6222	4.32329e-06	0.000331578	3.86645
CDC42EP4	-0.0759442	7.37944	-3.84876	0.000125858	0.00260951	0.634425	-0.0955631	7.37215	-4.91538	1.04413e-06	0.000113186	5.19841
FBXW5	-0.0689142	4.75344	-3.81111	0.000150782	0.00300512	0.612312	-0.0664767	4.74663	-3.4977	0.000503317	0.00936436	-0.39692
ZFYVE21	-0.0430592	7.06802	-3.83114	0.000135089	0.00277113	0.568877	-0.0446374	7.06749	-3.65284	0.000273601	0.00604667	0.0234816
TSPAN9	-0.147096	6.69648	-3.8252	0.000138341	0.00283031	0.546857	-0.159826	6.68253	-3.92823	9.1796e-05	0.00280934	1.02684
PRUNE	-0.0522448	6.55775	-3.81345	0.000144997	0.00294957	0.503365	-0.0570183	6.55293	-3.93147	9.05854e-05	0.00279474	1.03908
SLC35D2	0.0699489	5.67378	3.8134	0.000145025	0.00294957	0.503188	0.0573557	5.67092	2.93384	0.00342883	0.035262	-2.26086
EIF2AK1	-0.0879051	10.4437	-3.81289	0.000145318	0.00294957	0.501323	-0.0852365	10.4357	-3.59589	0.000340008	0.00703078	-0.175186
MGC13057	-0.143279	7.31468	-3.81203	0.000145817	0.00295192	0.498153	-0.174471	7.30848	-4.31013	1.80245e-05	0.000885498	2.5347
SSBP3	-0.133937	6.4984	-3.81041	0.000146764	0.00296332	0.492161	-0.111691	6.48978	-2.97836	0.00297194	0.0320595	-2.13359
KBTBD11	0.0865273	7.25043	3.80811	0.000148117	0.00297739	0.483667	0.0701873	7.25426	2.83283	0.0047118	0.0435761	-2.54262
ITIH4	0.0963954	5.18235	3.80738	0.000148547	0.00297739	0.480989	0.0773743	5.18039	2.93485	0.00341782	0.0352429	-2.258
ZNF581	0.0665615	8.73094	3.80618	0.00014926	0.0029825	0.476556	0.0534605	8.72442	3.14624	0.00170554	0.0217815	-1.63679
BCR	-0.180388	6.58215	-3.79223	0.000158623	0.00314515	0.453387	-0.188174	6.57109	-3.68544	0.000242608	0.00561932	0.166213
MMGT1	0.0590165	8.70175	3.79417	0.00015657	0.00311243	0.43233	0.0653846	8.70557	4.25833	2.26511e-05	0.00103993	2.32232
KLF4	-0.0938821	5.32679	-3.7658	0.000178518	0.00340819	0.418005	-0.074177	5.32335	-2.76653	0.0058156	0.0495643	-2.61385
TESC	-0.153239	10.2323	-3.78969	0.000159382	0.00315209	0.415865	-0.149953	10.2235	-3.4709	0.000542164	0.00983933	-0.600535
RPS29	0.169503	8.9887	3.78834	0.000160241	0.00316097	0.410898	0.1459	9.00472	3.34536	0.000854086	0.0134991	-1.01301
DBN1	-0.0929459	5.99783	-3.78159	0.000164589	0.00323845	0.386145	-0.110641	5.9956	-4.47853	8.43333e-06	0.000512175	3.24225
SF4	0.0843888	6.18378	3.77582	0.000168391	0.0032798	0.365031	0.0739502	6.17996	3.00926	0.00268824	0.030181	-2.04414
CORO1B	0.087078	5.70101	3.77406	0.000169567	0.00328306	0.358596	0.0998736	5.69073	3.97613	7.53829e-05	0.0024954	1.2086
ANG	0.0819085	5.57107	3.77339	0.000170018	0.00328306	0.356141	0.093676	5.57433	4.03593	5.87812e-05	0.0021186	1.43842
CD79A	0.145307	6.76552	3.77336	0.000170039	0.00328306	0.356031	0.136508	6.75801	3.32679	0.000912371	0.0140461	-1.07277
PFAS	0.076037	5.539	3.77303	0.000170261	0.00328306	0.354821	0.0781711	5.54052	3.59858	0.000336556	0.00699693	-0.165865
ABHD6	-0.0509627	5.79288	-3.76392	0.000176504	0.00338651	0.321541	-0.0440677	5.79056	-2.94734	0.00328396	0.034275	-2.22247
GGA2	0.0707494	7.4471	3.76188	0.000177927	0.00340534	0.314123	0.0654885	7.44198	3.64276	0.000284391	0.0061789	-0.0119061
GPR146	-0.147645	5.93484	-3.75353	0.000183881	0.00349329	0.28371	-0.168179	5.9173	-4.06486	5.2054e-05	0.00193025	1.55083
SNHG11	-0.0726668	5.89521	-3.75137	0.000185454	0.00350711	0.275844	-0.0902633	5.88934	-4.40278	1.19053e-05	0.000655898	2.92078
LDHA	0.0619739	9.89893	3.75128	0.000185518	0.00350711	0.275523	0.0887777	9.90401	5.12003	3.70075e-07	5.03601e-05	6.17417
ARTN	-0.156204	5.72905	-3.74007	0.000193879	0.00364729	0.234812	-0.173153	5.71908	-3.8139	0.000145661	0.00392827	0.601714
COL13A1	-0.0589721	4.80562	-3.73553	0.000197365	0.00370244	0.218357	-0.0629595	4.80373	-3.72676	0.000205459	0.00496773	0.285875
RPL13A	0.0900723	10.8883	3.735	0.000197771	0.00370244	0.216459	0.0772627	10.892	3.51744	0.000456445	0.00868452	-0.443855
SH2D3C	-0.0820163	8.6845	-3.71972	0.000209961	0.00390223	0.161248	-0.0985227	8.67914	-4.59715	4.86393e-06	0.000351158	3.75626
SMARCD3	0.0908947	5.47215	3.7188	0.000210724	0.00390487	0.157898	0.0861514	5.4698	3.28199	0.00106849	0.015552	-1.21557
SEL1L3	0.0854398	7.39677	3.71347	0.000215149	0.00396995	0.138724	0.0931378	7.39811	4.00675	6.63956e-05	0.00227749	1.32584
C19orf39	0.0770157	6.05125	3.70983	0.000218228	0.0040076	0.125611	0.0741692	6.05263	3.25328	0.00118123	0.0168096	-1.30612
CCR6	0.0829053	7.07537	3.70505	0.000222326	0.00407316	0.108448	0.0730237	7.06938	3.06534	0.00223594	0.0269302	-1.87952
CBLN3	0.0795342	5.40235	3.70352	0.000223657	0.00408783	0.102943	0.0692599	5.40078	2.97419	0.00301222	0.0323583	-2.14559
ACTRT1	-0.154126	6.3916	-3.69414	0.000231965	0.00420823	0.0693001	-0.176709	6.37902	-3.99914	6.85281e-05	0.00233875	1.29664
ZNF438	0.0804824	6.24705	3.69408	0.000232025	0.00420823	0.0690644	0.0662045	6.24408	3.17116	0.00156721	0.0206125	-1.56078
SLC25A43	0.0700519	5.95225	3.69363	0.000232426	0.00420823	0.0674691	0.0872804	5.956	4.35098	1.50264e-05	0.000783101	2.70396
GYG1	0.0774396	8.4417	3.69045	0.000235318	0.00424068	0.0560666	0.102897	8.45489	5.07828	4.58687e-07	5.79976e-05	5.97202
EPHA4	0.0594581	5.08616	3.67804	0.000246907	0.00439814	0.0117462	0.0586334	5.08509	3.31433	0.000953511	0.0144727	-1.11267
CALN1	-0.0806424	6.45731	-3.67543	0.000249411	0.0044325	0.00244702	-0.0885103	6.45502	-3.84059	0.000130913	0.00371224	0.699893
GPX1	-0.110509	12.2965	-3.67465	0.000250166	0.00443351	-0.000338266	-0.109401	12.2856	-3.40487	0.000689785	0.0116418	-0.819335
ADCY7	-0.0665044	6.62711	-3.67418	0.000250617	0.00443351	-0.00200026	-0.0636397	6.63383	-3.22341	0.00131008	0.0182065	-1.39947
RPS12	0.0426347	13.4734	3.67201	0.000252731	0.00446068	-0.00974151	0.0335174	13.4744	2.85253	0.00443184	0.0419469	-2.48844
SEMA6B	-0.167388	7.02279	-3.66671	0.000257963	0.00452197	-0.0286208	-0.163019	7.01114	-3.35706	0.00081916	0.0131355	-0.975199
CTDSPL	-0.133791	6.2643	-3.65325	0.000271686	0.00475173	-0.0763715	-0.156339	6.24896	-3.96207	7.98879e-05	0.00257833	1.15502
KRT1	-0.275052	7.71637	-3.65236	0.000272619	0.00475726	-0.0795285	-0.268187	7.69816	-3.29076	0.00103612	0.0152804	-1.18778
C7orf41	-0.0961001	8.57505	-3.65002	0.000275086	0.00478948	-0.0878268	-0.106015	8.57187	-3.6863	0.000240474	0.00560356	0.141641
LOC402176	0.0799436	5.52711	3.64775	0.000277496	0.00482055	-0.0958577	0.0643106	5.52666	2.86068	0.00432046	0.0412422	-2.46591
ATXN10	-0.0902747	5.90467	-3.64598	0.000279389	0.00483167	-0.102118	-0.0952845	5.89688	-3.57255	0.00037135	0.00751764	-0.2557
NFXL1	0.141465	5.33115	3.6453	0.000280121	0.00483268	-0.104529	0.155392	5.33921	3.75417	0.000184525	0.00471086	0.384464
S100A8	0.15205	12.2711	3.64476	0.0002807	0.00483268	-0.106431	0.150506	12.2852	3.7456	0.000190845	0.00477917	0.353563
TESK1	-0.0721486	6.84821	-3.64044	0.000285398	0.00490261	-0.121712	-0.0655572	6.84149	-3.37651	0.000764003	0.012432	-0.912027
HP	0.119269	5.3312	3.63485	0.000291569	0.00498642	-0.141408	0.124903	5.32851	3.65753	0.000268709	0.0060074	0.0399942
GMPR	-0.195795	8.27812	-3.62987	0.000297191	0.00506013	-0.158987	-0.223849	8.26147	-3.943	8.64054e-05	0.00268728	1.08266
FAM195A	0.0595232	5.6229	3.62854	0.000298697	0.00507457	-0.163639	0.0667659	5.6188	3.76315	0.000178119	0.00459474	0.416903
ENTPD1	0.0824808	6.90941	3.62556	0.000302123	0.00512149	-0.174134	0.0591617	6.91611	2.98299	0.00292775	0.0317605	-2.12024
SMOX	-0.155327	7.30003	-3.62057	0.000307941	0.00519727	-0.191686	-0.183379	7.28908	-4.04279	5.71147e-05	0.00207795	1.46502
GRM2	-0.059253	5.44486	-3.61574	0.000313662	0.00527075	-0.208621	-0.0595963	5.44163	-3.41853	0.000656475	0.0111775	-0.774405
MEGF10	-0.125022	5.68231	-3.6106	0.000319869	0.00536337	-0.226647	-0.156144	5.67017	-4.25067	2.34249e-05	0.0010628	2.29111
EIF3H	0.0564691	9.35889	3.60979	0.000320857	0.00536826	-0.229484	0.0397799	9.35705	2.87814	0.00409033	0.0399351	-2.41743
LOC400455	0.0534545	7.89093	3.60877	0.000322111	0.00537758	-0.233073	0.0459592	7.89128	3.04743	0.0023722	0.0281622	-1.93243
C19orf42	0.059877	5.99494	3.60471	0.000327122	0.00544944	-0.24727	0.0587043	6.00039	3.2737	0.00109997	0.0158285	-1.24179
MXD4	-0.062044	9.23365	-3.60151	0.00033112	0.00550415	-0.25844	-0.0547014	9.22822	-3.34135	0.000866353	0.0135817	-1.02593
KEL	-0.127162	5.40168	-3.60074	0.000332091	0.00550842	-0.261132	-0.154974	5.38431	-4.32876	1.65923e-05	0.000831018	2.61171
ADM	0.127683	9.22412	3.59619	0.000337877	0.00559238	-0.277016	0.087394	9.23618	2.84119	0.00459101	0.0430919	-2.51966
HEBP1	-0.0824261	7.77786	-3.59427	0.00034035	0.00561261	-0.28372	-0.0745448	7.77515	-2.94434	0.0033156	0.0345584	-2.231
C14orf121	-0.066165	5.01186	-3.59396	0.000340755	0.00561261	-0.284814	-0.062036	5.00403	-3.09397	0.00203296	0.0250483	-1.79431
RNF122	-0.0701228	6.03663	-3.59355	0.000341283	0.00561261	-0.286236	-0.0748604	6.0369	-3.75129	0.00018663	0.0047196	0.374056
COPZ1	-0.0541086	8.1353	-3.58818	0.000348296	0.00570362	-0.304935	-0.0502561	8.1304	-3.30151	0.000997653	0.0149126	-1.15359
SHFM1	0.0974186	7.12779	3.58646	0.000350579	0.00572884	-0.31094	0.104452	7.12574	3.68913	0.000237856	0.00557625	0.151668
ADK	0.0732174	6.67989	3.58186	0.000356733	0.00581709	-0.326934	0.0852698	6.67884	3.93017	9.10684e-05	0.00279845	1.03418
C16orf86	0.0498407	4.90556	3.57457	0.000366702	0.00595446	-0.352259	0.0484998	4.90565	3.17566	0.00154333	0.020418	-1.54697
CACNA2D3	0.0907374	5.73074	3.5726	0.000369438	0.00597375	-0.35909	0.0874735	5.73014	3.22156	0.00131848	0.0182595	-1.40523
DUSP14	-0.0716572	5.6515	-3.56483	0.000380421	0.0060967	-0.386	-0.0821728	5.65463	-4.00793	6.60705e-05	0.00227749	1.33038
PPBP	-0.16263	8.95916	-3.56452	0.000380859	0.0060967	-0.387057	-0.140973	8.96917	-2.88041	0.00406128	0.0397779	-2.41111
AHCY	0.0557729	7.53142	3.55821	0.00039001	0.00620237	-0.408863	0.051677	7.53006	3.09446	0.00202966	0.0250483	-1.79286
PGRMC1	-0.100343	7.57445	-3.55039	0.000401648	0.0063743	-0.435859	-0.0970194	7.57086	-3.24554	0.00121342	0.0171726	-1.33037
MAP1S	-0.126874	8.09702	-3.54853	0.000404455	0.00640568	-0.442254	-0.12656	8.08736	-3.44479	0.000596601	0.0104326	-0.68753
SRRD	-0.13011	6.78315	-3.5454	0.000409229	0.006468	-0.453025	-0.11689	6.77642	-3.0103	0.00267914	0.0301227	-2.04111
TAPBPL	-0.0676686	7.16313	-3.54396	0.000411443	0.0064897	-0.457978	-0.0671189	7.16162	-3.21228	0.00136134	0.0185988	-1.43405
EMILIN2	0.0741057	8.24218	3.54163	0.00041506	0.00653338	-0.466011	0.0736456	8.23932	3.3904	0.000726784	0.0120167	-0.866739
TSTD2	-0.0601527	5.09676	-3.53927	0.000418734	0.00656442	-0.474098	-0.0592521	5.09358	-3.18599	0.00148986	0.0198634	-1.51526
FAM129B	0.0812234	7.16956	3.53296	0.000428743	0.0067077	-0.495775	0.0808121	7.16211	3.32415	0.000920933	0.0141157	-1.08122
SERPINB1	0.0707065	9.08236	3.53162	0.0004309	0.00672779	-0.500378	0.0754517	9.08922	3.95567	8.20229e-05	0.00261545	1.13068
TRAF1	0.0548406	6.08915	3.52823	0.000436391	0.00679977	-0.511996	0.0519618	6.08896	3.28814	0.00104571	0.0153922	-1.1961
B4GALT3	-0.069859	8.21478	-3.52543	0.000440973	0.00684351	-0.521577	-0.084282	8.2079	-4.11256	4.25323e-05	0.00164026	1.73784
FAM110A	-0.0783348	8.26308	-3.51996	0.000450058	0.00697047	-0.540281	-0.0746747	8.25572	-3.20001	0.00141998	0.0191474	-1.47203
PLEKHO1	-0.0582366	8.7943	-3.51638	0.000456095	0.00704982	-0.552501	-0.0605703	8.78614	-3.29773	0.00101103	0.0150833	-1.16562
MKNK1	0.0756107	8.46205	3.5117	0.0004641	0.00714492	-0.568455	0.0683461	8.46767	3.14756	0.00169794	0.0217545	-1.63277
NAIP	0.083011	4.93513	3.49823	0.000488446	0.00744542	-0.604564	0.0781602	4.9328	3.09449	0.002031	0.0250483	-1.78321
FGF18	-0.0792013	5.39478	-3.49896	0.000486585	0.00743174	-0.611823	-0.0934943	5.38611	-3.87093	0.000115865	0.00335965	0.812277
ATP6V0C	-0.136078	9.08927	-3.49623	0.000491527	0.00744951	-0.621085	-0.132642	9.0761	-3.28311	0.00106431	0.0155474	-1.21203
C19orf57	-0.0640335	4.95358	-3.49615	0.00049169	0.00744951	-0.621388	-0.0775731	4.94439	-3.95067	8.37271e-05	0.00264667	1.11171
GYPC	-0.124409	11.4488	-3.49566	0.000492578	0.00744951	-0.623041	-0.130851	11.4386	-3.46329	0.000557531	0.00997735	-0.625955
KDM2B	-0.079755	5.09078	-3.49182	0.000499636	0.00753574	-0.636078	-0.0830326	5.08191	-3.41218	0.000671768	0.0113876	-0.795313
IRX1	-0.10388	6.71582	-3.49149	0.000500233	0.00753574	-0.637172	-0.116817	6.70734	-3.7133	0.000216539	0.00518685	0.237714
NP	-0.0629304	7.78614	-3.4901	0.000502818	0.00755991	-0.641894	-0.0707626	7.78114	-3.95243	8.31221e-05	0.00263836	1.1184
DNAJA4	-0.0971302	7.13957	-3.48458	0.000513177	0.0076857	-0.660576	-0.118215	7.134	-4.0999	4.48844e-05	0.00170539	1.68799
LY86	0.0717305	9.06123	3.48266	0.000516839	0.00772554	-0.667089	0.0720165	9.05527	3.34146	0.000866035	0.0135817	-1.02559
ST6GALNAC4	-0.144472	7.85539	-3.48149	0.000519074	0.00774394	-0.671042	-0.150046	7.84534	-3.38276	0.000747054	0.0122077	-0.891687
CSDA	-0.127675	12.0119	-3.47614	0.000529412	0.00786773	-0.689102	-0.152114	12.004	-3.89569	0.000104812	0.00308555	0.904621
BAT5	-0.0498783	7.69011	-3.47038	0.000540779	0.00797663	-0.708554	-0.049953	7.68844	-3.29155	0.00103325	0.0152804	-1.18527
RAPGEF1	-0.0636231	4.94851	-3.47033	0.000540876	0.00797663	-0.708718	-0.0754817	4.94328	-3.815	0.00014502	0.0039247	0.605771
RPL27	0.114856	12.0362	3.46761	0.000546316	0.0079957	-0.71788	0.0954826	12.0421	3.00609	0.00271617	0.0304062	-2.05336
SLC26A8	0.116896	6.19028	3.46041	0.000560951	0.00819434	-0.742078	0.0841812	6.19509	2.76432	0.00581509	0.0495643	-2.72822
TTC32	-0.0674416	6.43202	-3.4598	0.000562212	0.00819724	-0.744134	-0.0771366	6.42976	-3.78966	0.000160399	0.0042514	0.513136
MCOLN1	-0.119669	7.98872	-3.45521	0.000571766	0.00832082	-0.759555	-0.12053	7.97002	-3.35116	0.000836591	0.0133319	-0.994271
EPB41L5	-0.0558252	5.34127	-3.4505	0.00058172	0.00844972	-0.775346	-0.0653939	5.34305	-3.86645	0.000117979	0.00340814	0.795628
ZNF385D	-0.0760243	5.12342	-3.44875	0.000585467	0.00847224	-0.78122	-0.0834404	5.11404	-3.55687	0.000393917	0.0078261	-0.309535
WIBG	0.0544702	6.2145	3.44638	0.000590555	0.00852988	-0.789138	0.0532387	6.21271	3.27593	0.00109141	0.0158059	-1.23474
ATF5	-0.0829764	6.95392	-3.43726	0.000610591	0.00877	-0.819654	-0.0760701	6.94788	-2.88021	0.00406376	0.0397779	-2.41165
PRRT3	0.0584027	5.0794	3.436	0.000613401	0.00879398	-0.823853	0.0510934	5.07789	2.79097	0.00536078	0.047093	-2.65654
ADRA2C	-0.155329	6.2919	-3.43457	0.000616614	0.00882364	-0.828629	-0.174555	6.28094	-3.56238	0.000385845	0.00771279	-0.290644
AGRN	-0.0679578	5.69156	-3.42876	0.000629809	0.00899577	-0.847988	-0.0788328	5.69311	-3.70737	0.0002216	0.00529163	0.216539
CA1	-0.243341	7.93823	-3.42164	0.000646353	0.00918107	-0.871691	-0.259482	7.92048	-3.48793	0.000509182	0.00937433	-0.543424
AQP9	0.0839996	11.5011	3.407	0.000681619	0.0096112	-0.920233	0.059138	11.509	2.87243	0.0041643	0.0403194	-2.43331
LMTK3	0.07713	5.8832	3.4052	0.000686078	0.00965643	-0.926189	0.0665441	5.88307	2.98867	0.00287436	0.0314467	-2.10384
SERPINB8	0.0683598	5.52331	3.40335	0.000690694	0.00970369	-0.932314	0.0794401	5.52249	3.75319	0.000185241	0.00471086	0.380914
MTRF1L	-0.0711351	5.62662	-3.40151	0.000695318	0.00975089	-0.938408	-0.0829938	5.62274	-3.72703	0.000205244	0.00496773	0.286836
SERF2	-0.0724012	11.6125	-3.39985	0.000699488	0.00979157	-0.943869	-0.0690913	11.6085	-2.99293	0.00283489	0.0311919	-2.09152
C9orf173	-0.074458	4.79915	-3.39713	0.000706397	0.00986878	-0.952844	-0.0666229	4.79452	-2.77643	0.00560448	0.048733	-2.69573
RPL24	0.0862746	11.227	3.39668	0.000707564	0.00986878	-0.954351	0.0762037	11.2354	3.09494	0.00202644	0.0250483	-1.79143
SDPR	-0.133615	7.37727	-3.39478	0.000712437	0.00991882	-0.960618	-0.129539	7.37777	-3.153	0.00166693	0.0215511	-1.61621
ZAK	0.062737	4.6482	3.31068	0.00100616	0.013021	-0.975974	0.0589628	4.65283	2.78833	0.00555428	0.0484617	-2.37675
TGM2	-0.114012	5.43733	-3.38984	0.000725259	0.0100784	-0.976904	-0.123736	5.43123	-3.46369	0.000556722	0.00997735	-0.624634
SLC1A5	-0.109442	6.59266	-3.3779	0.000757118	0.0104466	-1.01614	-0.094854	6.57519	-2.78258	0.00550019	0.0481532	-2.67918
C1orf128	-0.139151	9.73669	-3.37122	0.000775532	0.0106625	-1.03807	-0.163661	9.72614	-3.83515	0.000133801	0.00375277	0.679814
FOXC2	-0.061536	5.2862	-3.36995	0.000779072	0.0106921	-1.04222	-0.0646339	5.29179	-3.20581	0.001392	0.0188609	-1.4541
FZD7	-0.106191	6.35694	-3.36869	0.00078261	0.0107216	-1.04635	-0.12548	6.34673	-3.81914	0.000142645	0.00390954	0.62095
C1orf198	-0.0749946	5.59447	-3.36339	0.000797624	0.0108648	-1.06369	-0.0738386	5.5847	-3.13404	0.00177733	0.0225306	-1.6738
CASP5	0.110669	5.26818	3.36301	0.000798699	0.0108648	-1.06492	0.108645	5.27396	3.26352	0.00113981	0.0162803	-1.27391
STRN	-0.0721337	6.34976	-3.36128	0.00080367	0.0109132	-1.07057	-0.0882029	6.34618	-3.98154	7.37179e-05	0.00246141	1.22922
DSCAM	-0.129699	5.9156	-3.35278	0.000828486	0.0111911	-1.0983	-0.149672	5.90696	-3.59716	0.000338364	0.00701559	-0.170758
AMOT	-0.0508692	5.1728	-3.34862	0.000840893	0.011319	-1.11185	-0.0445553	5.17208	-2.77455	0.00563667	0.0487942	-2.70078
TSPO	0.080686	9.23958	3.34704	0.000845653	0.0113633	-1.117	0.0831793	9.23914	3.46729	0.000549398	0.00994719	-0.61259
GMPR2	0.0479555	7.65131	3.34621	0.000848171	0.0113773	-1.11971	0.052885	7.65876	3.57737	0.000364673	0.00742142	-0.239137
RNF214	0.0526976	4.82202	3.32999	0.000901013	0.0119613	-1.14543	0.0557114	4.82344	3.25251	0.00118761	0.0168693	-1.28535
NEO1	-0.0692023	6.70945	-3.338	0.000873346	0.0116946	-1.14636	-0.0776447	6.70642	-3.55401	0.00039817	0.00785445	-0.319333
PLOD2	-0.0645863	4.89083	-3.33657	0.000877798	0.0117339	-1.15099	-0.0594174	4.8874	-2.81061	0.00504693	0.0455819	-2.60332
HDC	-0.206531	6.48754	-3.33536	0.000881588	0.0117642	-1.15492	-0.227931	6.48735	-3.4896	0.000506057	0.00937376	-0.53782
C8orf40	0.070983	6.80955	3.33286	0.000889478	0.0118377	-1.16304	0.0745625	6.81455	3.55565	0.000395719	0.0078261	-0.313699
IGF2BP2	-0.135578	8.03169	-3.33264	0.000890166	0.0118377	-1.16374	-0.138283	8.02382	-3.1815	0.00151287	0.0200494	-1.52904
AIM2	0.107552	6.5139	3.32798	0.000905047	0.0119942	-1.17884	0.109405	6.52194	3.3437	0.000859139	0.0135512	-1.01835
ARHGEF2	-0.0481194	11.1214	-3.32113	0.000927318	0.0122473	-1.20098	-0.06131	11.1216	-4.0529	5.47424e-05	0.00200783	1.50425
FXR2	-0.0705681	6.6172	-3.3198	0.00093167	0.0122837	-1.20524	-0.0763943	6.6094	-3.39676	0.000710296	0.0118582	-0.845923
TYW1	-0.0832962	6.60421	-3.31473	0.000948564	0.0124638	-1.2216	-0.100453	6.598	-3.65817	0.000268054	0.0060074	0.0422278
ITGA2B	-0.156592	6.27946	-3.31004	0.00096445	0.012651	-1.23672	-0.16657	6.26101	-3.33222	0.000894959	0.013889	-1.05533
EIF3F	0.0560465	10.2595	3.30531	0.000980678	0.0128203	-1.25191	0.0487901	10.2595	3.13826	0.00175219	0.0223383	-1.66102
IRF8	0.067551	8.98389	3.30068	0.000996851	0.0129852	-1.26679	0.0631173	8.98021	3.07198	0.00218729	0.026526	-1.85984
CD34	-0.0511505	4.82193	-3.29848	0.00100462	0.013021	-1.27385	-0.0537994	4.82068	-3.21133	0.00136578	0.0186118	-1.43698
PTPN6	-0.0723499	5.14413	-3.29497	0.001018	0.0131522	-1.2748	-0.0809111	5.1379	-3.47211	0.00054037	0.00983018	-0.588073
SH3GLB1	0.0684857	8.64413	3.29111	0.00103101	0.0132534	-1.29744	0.0562997	8.65076	3.0203	0.0025931	0.0294559	-2.01198
EEF1A1	0.0721685	13.3822	3.2763	0.00108942	0.0138658	-1.31148	0.0687562	13.386	3.15009	0.00168864	0.0217545	-1.5907
MOV10	-0.0813162	6.87097	-3.28165	0.00106589	0.0136339	-1.32769	-0.0856148	6.86331	-3.18524	0.00149368	0.0198634	-1.51756
HBE1	-0.186732	6.74274	-3.27777	0.00108048	0.0137748	-1.34005	-0.184675	6.73554	-2.95045	0.00325135	0.0340816	-2.21359
UBE2G1	0.0461021	6.47912	3.27242	0.00110092	0.0139661	-1.35708	0.0508521	6.47898	3.31408	0.000954365	0.0144727	-1.11348
DFNA5	0.049384	4.85343	3.26773	0.00111914	0.0141044	-1.372	0.0591968	4.85037	3.5816	0.000358886	0.00734303	-0.224533
TAX1BP3	-0.055306	7.56487	-3.26476	0.00113082	0.0142284	-1.38143	-0.0609568	7.55808	-3.51824	0.000455098	0.00868452	-0.441163
XRCC3	-0.0574762	5.35614	-3.25908	0.00115349	0.014443	-1.39946	-0.0644535	5.34643	-3.43341	0.000621897	0.0107791	-0.725263
DHX32	0.0602313	5.82738	3.2572	0.00116109	0.0144859	-1.40542	0.0585326	5.82909	2.9118	0.00367791	0.037228	-2.32315
RAB3IL1	-0.160343	6.58708	-3.25683	0.00116255	0.0144859	-1.40657	-0.187364	6.56539	-3.64535	0.000281578	0.00616992	-0.00281234
RAMP2	-0.0755618	5.23927	-3.25572	0.00116707	0.0144953	-1.41009	-0.0893884	5.23309	-3.6495	0.000277132	0.0061072	0.0117496
DUSP3	0.0686498	8.74455	3.24588	0.00120777	0.0149049	-1.44122	0.0661289	8.74537	2.84955	0.00447314	0.0421261	-2.49665
SELENBP1	-0.199925	8.65517	-3.23777	0.00124228	0.0152942	-1.46679	-0.217117	8.63695	-3.35924	0.00081278	0.0130604	-0.968116
STRADB	-0.147221	10.7404	-3.23724	0.00124457	0.0152942	-1.46846	-0.162089	10.7258	-3.37163	0.000777503	0.0125985	-0.927905
CCDC22	0.0619454	5.75799	3.23707	0.00124527	0.0152942	-1.46897	0.0687448	5.75314	3.53589	0.000426107	0.00829941	-0.381173
MPP1	-0.115744	9.61349	-3.23621	0.001249	0.0153156	-1.47168	-0.137029	9.60372	-3.73704	0.000197361	0.00487899	0.322759
FLJ40125	-0.0568784	4.96848	-3.224	0.00130295	0.0158511	-1.51004	-0.0678229	4.96035	-3.60542	0.000327934	0.00685462	-0.142154
SLC36A4	0.0899302	5.47422	3.22272	0.00130874	0.0158966	-1.51407	0.12892	5.48375	4.42111	1.09577e-05	0.000626051	2.99807
PTCRA	-0.0649853	5.02014	-3.20363	0.00140175	0.0167364	-1.53988	-0.0761535	5.00897	-3.43287	0.000625743	0.0108087	-0.695997
LPIN2	-0.0645911	7.57791	-3.21264	0.00135509	0.0163575	-1.54562	-0.0651185	7.58136	-3.18175	0.00151161	0.0200494	-1.52829
LARP4	-0.0667951	5.30348	-3.2114	0.00136086	0.0163991	-1.54948	-0.082519	5.29518	-3.66307	0.000263046	0.00595949	0.0594884
SYPL1	0.0735743	7.3902	3.20789	0.00137741	0.0164968	-1.56043	0.0705002	7.39527	3.09058	0.00205609	0.0252526	-1.80445
ADRA2A	-0.0641386	5.24689	-3.2016	0.00140754	0.0167795	-1.58004	-0.0780715	5.23901	-3.616	0.000314998	0.00667467	-0.105374
FHL1	-0.0579634	5.62806	-3.197	0.00142996	0.0169942	-1.59436	-0.0646848	5.62058	-3.26466	0.0011353	0.016246	-1.27033
DHX29	-0.063281	6.68697	-3.17871	0.00152243	0.0178334	-1.6511	-0.0641938	6.68475	-2.98477	0.00291091	0.0316669	-2.1151
PIK3R1	0.0643659	7.75495	3.17817	0.00152525	0.0178334	-1.65278	0.0707357	7.76051	3.31512	0.000950853	0.0144727	-1.11014
RPL18	0.0436986	13.3664	3.17802	0.001526	0.0178334	-1.65322	0.0422346	13.3687	2.98755	0.0028848	0.0315074	-2.10707
MAP3K3	-0.0768621	5.74215	-3.13931	0.00175738	0.0197302	-1.66089	-0.0890941	5.74274	-3.52692	0.000447934	0.00859431	-0.331097
KCNJ15	0.111363	6.99725	3.17535	0.00153999	0.0179425	-1.66148	0.0844731	7.00641	2.97166	0.00303691	0.0325498	-2.15286
ARMCX6	-0.0409154	6.37211	-3.17206	0.00155737	0.0180361	-1.67164	-0.0531935	6.37182	-3.89821	0.000103745	0.00306586	0.914043
CGGBP1	-0.0453384	8.08779	-3.16913	0.00157301	0.0181898	-1.68068	-0.0554821	8.08494	-3.81645	0.000144183	0.0039247	0.61109
C3orf39	-0.0556097	5.86142	-3.16798	0.00157919	0.0181932	-1.68423	-0.0574676	5.85208	-3.03927	0.00243677	0.0283892	-1.95643
SLC14A1	-0.109909	5.96313	-3.16662	0.00158651	0.0182366	-1.68842	-0.111933	5.9528	-3.07017	0.00220044	0.0266436	-1.8652
HIST1H2BJ	-0.0746993	5.82033	-3.16522	0.00159411	0.0182967	-1.69274	-0.0822138	5.81576	-3.21558	0.00134595	0.0185051	-1.42381
SIPA1L3	-0.104814	5.88075	-3.16475	0.00159664	0.0182985	-1.69417	-0.115923	5.87365	-3.27489	0.00109541	0.0158137	-1.23804
EFCAB4A	0.0650561	5.36617	3.16106	0.00161682	0.0184748	-1.70553	0.076215	5.36253	3.466	0.000552022	0.0099713	-0.616924
HINT1	0.143188	9.48803	3.15963	0.0016247	0.0185252	-1.70993	0.142281	9.49343	3.30411	0.000988539	0.0148338	-1.14529
RPL23A	0.0879382	7.15905	3.15205	0.00166705	0.0189304	-1.7332	0.106167	7.16972	3.53972	0.000420067	0.00820247	-0.368156
C21orf128	-0.076952	5.32387	-3.14342	0.0017165	0.0193558	-1.75963	-0.0950948	5.31795	-3.56737	0.000378665	0.0076312	-0.273505
RICS	-0.0560537	5.40082	-3.14148	0.00172782	0.019455	-1.76556	-0.0694679	5.39527	-3.56718	0.000378938	0.0076312	-0.274163
METTL9	0.0615329	4.78765	3.0405	0.00251162	0.0254896	-1.76562	0.0827773	4.78699	3.88035	0.00012337	0.00353736	0.945978
ADIPOR1	-0.120485	10.1368	-3.1396	0.00173888	0.019551	-1.77133	-0.124505	10.1274	-3.04809	0.00236705	0.0281622	-1.93049
LAT	-0.0686052	7.66895	-3.1233	0.00183713	0.0205062	-1.82098	-0.0822915	7.66118	-4.03041	6.01531e-05	0.00214797	1.41709
GLUL	-0.103048	6.04686	-3.12231	0.0018433	0.0205454	-1.82401	-0.124589	6.04371	-3.62429	0.000305192	0.00650262	-0.0764649
PARK7	0.0771844	8.31758	3.12104	0.00185116	0.0205466	-1.82785	0.0831857	8.31859	3.15931	0.00163164	0.0212223	-1.59699
TMOD1	-0.159528	7.04871	-3.1174	0.00187395	0.0207371	-1.8389	-0.191528	7.03261	-3.59044	0.000347095	0.00715813	-0.194028
ASF1B	-0.0789086	6.19748	-3.1162	0.00188154	0.0207913	-1.84255	-0.10043	6.19514	-4.07015	5.09059e-05	0.00190601	1.57147
SREBF2	-0.0642224	5.13772	-3.11177	0.00190974	0.0209989	-1.85597	-0.0724346	5.13173	-3.27058	0.00111205	0.0159428	-1.25165
RPL36	0.0586053	11.4085	3.11038	0.0019187	0.0210512	-1.8602	0.0590282	11.4075	3.46421	0.000555644	0.00997735	-0.622872
BPI	0.114153	5.5598	3.10651	0.00194372	0.0212326	-1.87189	0.107682	5.5585	2.77728	0.00559004	0.0487186	-2.69346
ELANE	0.15976	5.90916	3.09267	0.00203581	0.0220847	-1.91364	0.153775	5.90657	2.79199	0.00534402	0.0469994	-2.65378
SLC25A42	-0.0592116	7.9093	-3.0885	0.00206439	0.0223126	-1.92621	-0.0487513	7.90705	-2.91402	0.00365214	0.0370644	-2.31691
C21orf7	-0.103282	8.0501	-3.08711	0.00207397	0.0223728	-1.93039	-0.107246	8.04881	-2.9693	0.00306014	0.0326929	-2.15964
C4orf18	0.102151	5.74323	3.08568	0.00208385	0.0224404	-1.93467	0.113574	5.75065	3.34671	0.000849973	0.0134894	-1.00864
SUCLG2	0.0832011	6.53895	3.08536	0.00208606	0.0224404	-1.93563	0.104485	6.54869	3.78716	0.000161992	0.0042565	0.504057
C1orf116	-0.0737249	5.05624	-3.08364	0.00209805	0.022538	-1.94079	-0.0814572	5.04375	-3.25736	0.00116457	0.0166032	-1.29331
DSCR10	-0.0595528	4.98311	-3.08001	0.00212359	0.0227806	-1.9517	-0.0743905	4.97543	-3.54312	0.000414752	0.0081399	-0.356546
C11orf80	0.0667956	5.38528	3.0793	0.00212861	0.0228028	-1.95383	0.0612473	5.38129	2.81886	0.00492003	0.0447502	-2.58083
POLB	-0.0631541	7.97003	-3.07297	0.00217382	0.0231896	-1.97276	-0.0582131	7.97224	-2.95309	0.00322393	0.0340167	-2.20606
ZNF74	-0.0524654	5.10066	-3.0696	0.00219832	0.0233549	-1.98286	-0.0543913	5.10123	-2.92877	0.00348474	0.035647	-2.27523
PEBP1	0.0819628	7.82444	3.06889	0.00220351	0.0233778	-1.98498	0.101561	7.83275	3.45855	0.000567301	0.0101037	-0.641752
SLC2A5	0.0683117	5.33659	3.06833	0.0022076	0.023389	-1.98665	0.0663916	5.3339	2.78112	0.00552474	0.0483133	-2.6831
ELF4	-0.0511073	8.93044	-3.06719	0.00221594	0.0234241	-1.99005	-0.0569067	8.92569	-3.24991	0.00119516	0.0169454	-1.3167
CPM	-0.0645409	5.35792	-3.06705	0.00221699	0.0234241	-1.99047	-0.0752081	5.35193	-3.32694	0.000911867	0.0140461	-1.07227
GATA1	-0.116876	6.3083	-3.06612	0.00222382	0.0234642	-1.99324	-0.125798	6.28887	-3.13508	0.00177109	0.0225048	-1.67065
GNG11	-0.112928	8.03437	-3.0647	0.00223432	0.0235107	-1.99749	-0.129016	8.0263	-3.24469	0.00121702	0.017192	-1.33305
UBL4A	-0.060718	7.59497	-3.06074	0.00226382	0.0237869	-2.0093	-0.0660328	7.58545	-3.30521	0.00098472	0.0148054	-1.14179
TPT1	0.0664077	13.3658	3.06016	0.00226814	0.0237869	-2.01101	0.0642564	13.3713	2.9225	0.00355496	0.036269	-2.29296
DCAF6	-0.0858181	8.16119	-3.05994	0.00226983	0.0237869	-2.01168	-0.0885991	8.15354	-3.08101	0.00212267	0.0258644	-1.83299
HEXB	0.0561193	9.36518	3.05807	0.00228392	0.0238697	-2.01725	0.0651132	9.36536	3.38524	0.000740396	0.0121246	-0.883568
ACSL1	0.160899	8.58676	3.05702	0.00229183	0.02392	-2.02037	0.188491	8.61448	3.72222	0.000209133	0.00504076	0.269621
IGFBP1	-0.124831	5.70986	-3.05622	0.00229788	0.0239508	-2.02274	-0.133028	5.71094	-2.98992	0.00286274	0.0314087	-2.10023
WDR22	-0.0411224	7.12146	-3.05459	0.00231036	0.0240483	-2.02762	-0.0465776	7.12104	-3.35451	0.000826636	0.0132005	-0.983429
PRSS7	-0.0550611	5.14551	-3.04967	0.00234814	0.0243116	-2.04221	-0.0712058	5.1375	-3.6732	0.000252967	0.00578972	0.0952573
MAF1	-0.0900039	7.32565	-3.04966	0.00234826	0.0243116	-2.04226	-0.105269	7.31246	-3.45571	0.000573254	0.0101411	-0.651244
ENG	0.0644436	5.44468	3.04856	0.00235679	0.0243672	-2.04552	0.0674233	5.43832	3.02207	0.0025781	0.0293287	-2.0068
PECAM1	-0.0597758	9.57504	-3.04434	0.00238981	0.0246755	-2.05804	-0.0848103	9.57925	-4.62158	4.33603e-06	0.000331578	3.86369
PTGS1	-0.058811	5.03905	-3.04354	0.0023961	0.0247074	-2.06041	-0.0593598	5.03215	-2.87549	0.00412459	0.0401371	-2.42482
IMPG2	-0.0476059	4.86426	-3.03905	0.0024318	0.0249754	-2.07371	-0.0604253	4.86091	-3.57268	0.000371174	0.00751764	-0.255268
SPRYD5	-0.0944877	5.26555	-3.03651	0.00245217	0.0251511	-2.08121	-0.112543	5.26806	-3.3623	0.000803957	0.0129456	-0.958226
RPS5	0.0542442	12.174	3.03167	0.00249149	0.0254192	-2.09552	0.0507009	12.1754	2.80445	0.00514342	0.0462368	-2.62003
DEGS1	0.0889874	8.45229	3.0307	0.00249943	0.0254462	-2.09838	0.107317	8.46933	3.58158	0.000358916	0.00734303	-0.224612
PURG	-0.0718759	5.61064	-3.03027	0.002503	0.0254462	-2.09966	-0.0851921	5.60571	-3.33678	0.000880553	0.0137347	-1.04064
MS4A2	-0.0780894	5.00033	-3.03014	0.00250404	0.0254462	-2.10003	-0.0820284	5.00242	-2.98	0.0029562	0.0319344	-2.12886
RPS26L	0.185426	11.0412	3.01645	0.00262489	0.0263617	-2.10502	0.193832	11.0521	2.82688	0.00480944	0.044161	-2.52124
RPL39	0.122779	11.5404	3.02304	0.00256301	0.0258916	-2.12096	0.122132	11.5504	3.11243	0.00191125	0.0238535	-1.73898
KIAA0391	0.0603749	7.02634	3.02285	0.00256465	0.0258916	-2.12153	0.05848	7.02998	2.80155	0.0051896	0.0464013	-2.62792
MAGEL2	-0.0852508	6.32659	-3.0205	0.00258443	0.0260571	-2.12843	-0.122653	6.31751	-4.15247	3.58624e-05	0.00148713	1.89589
HMG20B	-0.0500255	8.35531	-3.01588	0.00262377	0.0263617	-2.14201	-0.051998	8.34994	-3.04235	0.00241222	0.0283892	-1.94738
CTSH	0.0661733	9.92825	3.01406	0.0026394	0.0264465	-2.14734	0.0933166	9.93353	4.02743	6.09079e-05	0.00216193	1.40557
UNC84B	-0.0634583	11.789	-3.01058	0.00266959	0.0266708	-2.15756	-0.0605334	11.7811	-2.78478	0.00546336	0.0479396	-2.67326
TXN	0.103722	9.35062	3.00708	0.00270024	0.0269082	-2.16781	0.100724	9.35368	3.00555	0.002721	0.030416	-2.05494
ACPT	-0.100884	6.02544	-3.00422	0.00272555	0.0270905	-2.17619	-0.113863	6.01604	-3.18565	0.00149158	0.0198634	-1.51629
CENPV	-0.0635436	6.72823	-3.00231	0.00274257	0.0271895	-2.18178	-0.0911456	6.72385	-3.9964	6.93127e-05	0.00235511	1.28612
TCEAL8	0.0733828	5.52136	3.00016	0.00276188	0.0273458	-2.18808	0.0816325	5.53062	3.29362	0.00102573	0.0152437	-1.17867
LILRB5	-0.0549803	4.94956	-2.98993	0.00285525	0.0281979	-2.21792	-0.0564924	4.94746	-2.85164	0.00444404	0.042006	-2.49088
FGF23	-0.0726603	5.33689	-2.98316	0.00291863	0.028734	-2.23761	-0.0833673	5.33203	-3.17005	0.00157316	0.0206125	-1.56418
WDR35	-0.0450691	4.93397	-2.98294	0.00292071	0.028734	-2.23825	-0.0526554	4.93317	-3.16971	0.00157494	0.0206125	-1.5652
COPA	0.0372482	9.38201	2.97998	0.0029488	0.0288997	-2.24684	0.038464	9.38108	2.83761	0.0046424	0.0432631	-2.5295
SCRN1	-0.0693127	6.8403	-2.9753	0.00299383	0.0291927	-2.26043	-0.0760927	6.82591	-3.05902	0.00228317	0.0273884	-1.89822
SDC1	-0.0524534	4.99033	-2.97408	0.00300557	0.0292702	-2.26393	-0.0646961	4.99015	-3.36503	0.000796122	0.0128511	-0.949353
C17orf49	-0.053895	9.46601	-2.97264	0.00301965	0.0293702	-2.26812	-0.059081	9.45548	-3.21911	0.00132967	0.0183515	-1.41284
PLA2G15	-0.0491252	5.54531	-2.96683	0.00307682	0.0297481	-2.28493	-0.054539	5.54102	-3.02899	0.00252033	0.0288024	-1.98656
IL32	0.0881197	9.80418	2.96671	0.00307794	0.0297481	-2.28526	0.1367	9.81063	4.48663	8.12532e-06	0.000505408	3.27697
CARHSP1	-0.0598876	9.05283	-2.96639	0.00308114	0.0297481	-2.28619	-0.0758834	9.04789	-3.60704	0.000325912	0.00683491	-0.136502
SLC25A22	-0.0583681	5.86685	-2.96448	0.00310021	0.0297917	-2.29172	-0.0633049	5.86597	-3.09222	0.00204489	0.025155	-1.79955
TCTN1	-0.0526517	6.1131	-2.95949	0.00315041	0.0301477	-2.30611	-0.075949	6.10844	-4.05209	5.49271e-05	0.00200783	1.50113
INPP5F	-0.0684211	5.86216	-2.95761	0.00316949	0.0302553	-2.31152	-0.0813742	5.85882	-3.31386	0.000955088	0.0144727	-1.11416
USP48	-0.0647688	6.06335	-2.95525	0.00319369	0.0304111	-2.31834	-0.0834566	6.05672	-3.64852	0.000278179	0.0061128	0.00830008
PPP2R5B	-0.0788949	6.36305	-2.95428	0.00320362	0.0304679	-2.32111	-0.097002	6.35352	-3.52281	0.000447426	0.00859431	-0.425671
VWF	-0.119237	5.7551	-2.95243	0.00322277	0.0306124	-2.32645	-0.141877	5.74275	-3.27571	0.00109226	0.0158059	-1.23544
C9orf78	-0.0843371	9.63725	-2.95204	0.00322678	0.0306128	-2.32757	-0.102747	9.62993	-3.44479	0.000596617	0.0104326	-0.687554
TRMT61A	-0.053598	5.57706	-2.94249	0.00332714	0.0313332	-2.35499	-0.0695046	5.56847	-3.70038	0.000227703	0.00538734	0.191638
DARC	-0.132841	5.84298	-2.9364	0.00339266	0.0317183	-2.37244	-0.144884	5.8277	-3.00135	0.00275842	0.0307008	-2.06713
S100A12	0.181805	8.61279	2.92446	0.00352439	0.0325465	-2.40651	0.211156	8.6487	3.38625	0.000737731	0.0121066	-0.880298
TRIM58	-0.156568	7.21508	-2.92425	0.00352682	0.0325465	-2.40713	-0.20238	7.20288	-3.65456	0.000271792	0.00604131	0.0295529
MAX	-0.0544913	6.08006	-2.92037	0.00357062	0.032749	-2.41816	-0.0733145	6.07227	-3.69512	0.000232398	0.00548161	0.172936
EVI5L	-0.0506418	6.57271	-2.9145	0.00363791	0.0331669	-2.43485	-0.0562074	6.56631	-3.12764	0.00181608	0.0228879	-1.69316
YIPF1	0.0394335	8.68074	2.90608	0.00373651	0.0339855	-2.45875	0.041489	8.6875	3.12253	0.00184753	0.0231707	-1.70856
C14orf80	-0.0575542	5.92384	-2.90474	0.00375233	0.0340509	-2.46252	-0.0694554	5.92102	-3.44604	0.000593887	0.0104326	-0.683387
CLRN1	-0.060337	5.66338	-2.90436	0.00375694	0.0340509	-2.46362	-0.0696897	5.65916	-3.21404	0.00135313	0.0185481	-1.4286
TGFBI	0.0643615	9.81655	2.90081	0.00379934	0.0343142	-2.47364	0.0814155	9.81515	3.42687	0.000636885	0.010965	-0.746895
RPS21	0.0817314	6.97695	2.89338	0.00388972	0.0349667	-2.49463	0.0963948	6.97809	3.36493	0.000796423	0.0128511	-0.949695
GJC2	-0.0721156	5.31386	-2.89271	0.00389791	0.0349995	-2.49651	-0.0988485	5.30849	-3.7907	0.000159734	0.00424838	0.516951
MRPL20	0.0571839	6.48698	2.89178	0.00390937	0.0350208	-2.49913	0.0601912	6.4885	2.82493	0.00482853	0.0442508	-2.56425
OR2A9P	-0.0695016	5.09848	-2.88151	0.00403807	0.035882	-2.52803	-0.102323	5.10089	-3.9262	9.25581e-05	0.00281063	1.01922
TSPAN5	-0.128795	8.82888	-2.88056	0.00405013	0.0359193	-2.5307	-0.143104	8.81578	-3.05244	0.00233336	0.0278163	-1.91767
FLJ38482	0.0513541	5.36272	2.87675	0.004099	0.0361915	-2.54139	0.0753254	5.36571	3.9069	0.00010014	0.00299373	0.946635
AKT1	-0.0507591	9.6824	-2.87659	0.00410105	0.0361915	-2.54184	-0.0655026	9.67873	-3.91282	9.77554e-05	0.0029338	0.968852
ZNF276	-0.0462742	5.9454	-2.87269	0.00415155	0.0365536	-2.55275	-0.0528679	5.94284	-3.19269	0.0014561	0.019566	-1.49463
TMEM185A	-0.0518369	6.5406	-2.86884	0.00420208	0.0368303	-2.56354	-0.0537827	6.53613	-2.9019	0.00379517	0.0378976	-2.35101
FAM89B	-0.0530163	9.42874	-2.86782	0.00421545	0.0369056	-2.56637	-0.0566216	9.42181	-2.83948	0.00461554	0.0430989	-2.52437
ZNF576	-0.0443254	5.46884	-2.86718	0.00422399	0.0369384	-2.56818	-0.0517429	5.46743	-3.06633	0.00222859	0.0269	-1.87658
C7orf29	-0.0504232	5.20521	-2.86456	0.00425879	0.0370328	-2.57549	-0.0612564	5.19845	-3.19057	0.00146671	0.0196743	-1.50116
HARS	0.0570922	6.95788	2.86347	0.0042734	0.0370762	-2.57854	0.0606113	6.95479	2.9174	0.00361315	0.0367584	-2.30738
RIMS4	-0.0530884	4.95754	-2.86309	0.00427845	0.0370783	-2.57959	-0.0575422	4.95269	-2.86651	0.00424237	0.0407997	-2.44976
UBXN6	-0.127917	10.2569	-2.86256	0.00428559	0.0370985	-2.58108	-0.131353	10.2446	-2.79232	0.00533871	0.0469994	-2.65291
C6orf125	0.0728708	6.25411	2.8619	0.00429448	0.0371338	-2.58293	0.0766123	6.2483	2.9089	0.00371191	0.0373272	-2.33132
CWF19L1	0.0444021	9.19913	2.8607	0.00431058	0.0372218	-2.58626	0.0500192	9.20051	2.99611	0.0028058	0.031049	-2.08232
KLF1	-0.123446	6.01331	-2.85886	0.00433544	0.0372931	-2.59139	-0.148167	5.99648	-3.28574	0.00105454	0.0154481	-1.2037
ROM1	-0.062581	6.16972	-2.85832	0.00434284	0.0372931	-2.59291	-0.071805	6.16723	-3.14777	0.00169672	0.0217545	-1.63213
TRIB1	0.0723377	7.83202	2.85815	0.00434513	0.0372931	-2.59337	0.0626121	7.83674	2.7607	0.00587938	0.0498326	-2.7379
ATP1A3	-0.0554529	5.02665	-2.85803	0.00434675	0.0372931	-2.59371	-0.0623809	5.01845	-3.03056	0.00250745	0.0287755	-1.98198
ANKRD35	-0.0770895	5.43909	-2.80318	0.00518599	0.0427346	-2.62472	-0.0856133	5.43212	-2.95305	0.00325218	0.0340816	-2.10357
CEACAM21	-0.0555874	5.41033	-2.8423	0.00456529	0.0386521	-2.63739	-0.062787	5.40189	-3.03838	0.0024439	0.0283892	-1.95905
PPM1A	-0.0569317	4.73209	-2.75919	0.00596914	0.0469796	-2.65125	-0.0764715	4.72425	-3.46908	0.000563723	0.0100648	-0.464631
PLLP	-0.0495095	4.99356	-2.83582	0.00465827	0.0393099	-2.65534	-0.0701144	4.9929	-3.7606	0.000179916	0.00461027	0.407685
GRB14	-0.051342	5.12657	-2.8306	0.00473434	0.0398646	-2.66975	-0.0592574	5.12359	-3.01321	0.00265389	0.0300138	-2.03266
IRAK3	0.0694738	6.85304	2.82374	0.0048361	0.0405444	-2.68866	0.0912988	6.86129	3.74686	0.0001899	0.00477917	0.358114
HGD	-0.0638047	5.39828	-2.82242	0.00485589	0.0406661	-2.69229	-0.0753942	5.38971	-3.05664	0.00230122	0.0275184	-1.90527
CPA3	-0.110607	5.52616	-2.81729	0.00493359	0.0412273	-2.70641	-0.117957	5.5276	-2.87583	0.00412017	0.0401371	-2.42387
MOSPD3	-0.0742314	6.57968	-2.81299	0.00499949	0.0416806	-2.7182	-0.0812922	6.56976	-2.9507	0.00324873	0.0340816	-2.21288
ROGDI	-0.0727784	6.13806	-2.8127	0.00500405	0.0416806	-2.71901	-0.0889385	6.12833	-3.28548	0.00105551	0.0154481	-1.20453
C20orf52	0.0498057	9.55654	2.81218	0.00501211	0.0417027	-2.72044	0.0633084	9.55369	3.58224	0.000358022	0.00734303	-0.222334
ZNF250	0.0364541	4.95097	2.81003	0.00504536	0.0419087	-2.72631	0.0409286	4.95044	2.85289	0.00442681	0.0419469	-2.48744
TMEM207	-0.0611817	5.25398	-2.80988	0.00504773	0.0419087	-2.72673	-0.0841591	5.25039	-3.63293	0.000295286	0.00634413	-0.0462922
C6orf138	-0.0510319	5.09545	-2.8084	0.00507086	0.0420103	-2.73079	-0.059273	5.08934	-3.04078	0.00242471	0.0283892	-1.952
ILKAP	0.0539251	5.84305	2.80748	0.00508523	0.0420841	-2.73331	0.0634944	5.84248	3.05696	0.00229873	0.0275184	-1.9043
ZNF189	0.0623029	5.40225	2.80619	0.0051054	0.0422057	-2.73682	0.079392	5.41025	3.48921	0.000506789	0.00937376	-0.539136
ENKUR	-0.0509529	5.00082	-2.80212	0.00516977	0.0426921	-2.74795	-0.061277	4.99603	-3.05279	0.00233061	0.0278163	-1.91662
UBE2W	-0.0588126	5.91505	-2.79615	0.00526556	0.0431629	-2.76425	-0.0737522	5.91224	-3.29498	0.00102086	0.0152005	-1.17437
CDH24	-0.0406143	4.78362	-2.79578	0.00527154	0.0431629	-2.76526	-0.0445557	4.78153	-2.83738	0.00464579	0.0432631	-2.53015
DCUN1D1	-0.0962418	6.53045	-2.79538	0.00527802	0.0431701	-2.76635	-0.102461	6.53243	-2.80151	0.00519022	0.0464013	-2.62802
GNG8	-0.0643311	5.34626	-2.79124	0.00534547	0.0435853	-2.77762	-0.090406	5.337	-3.74572	0.000190752	0.00477917	0.354009
RTEL1	-0.0387736	4.74589	-2.78425	0.00546122	0.0443861	-2.79663	-0.0528735	4.74246	-3.55585	0.000395422	0.0078261	-0.313015
SNX2	0.0600995	7.854	2.77987	0.00553481	0.0448425	-2.8085	0.078262	7.85297	3.60843	0.000324205	0.00683491	-0.131704
DTD1	-0.0397901	6.19756	-2.77874	0.00555408	0.0449513	-2.81159	-0.0455534	6.19507	-2.95087	0.00324695	0.0340816	-2.21239
HOXD3	-0.0668384	5.28219	-2.77647	0.0055926	0.04499	-2.81771	-0.0909838	5.27795	-3.56228	0.000385989	0.00771279	-0.290987
LY96	0.159433	7.97999	2.77559	0.00560772	0.04499	-2.82011	0.151907	8.00235	2.80066	0.00520383	0.0464013	-2.63034
KIAA0513	-0.0623768	8.21272	-2.77255	0.00565988	0.0452849	-2.82832	-0.0990579	8.20617	-4.57339	5.43626e-06	0.000375771	3.65228
AP2M1	-0.0627952	8.62583	-2.77221	0.00566577	0.045285	-2.82924	-0.0651919	8.61341	-2.79865	0.00523601	0.0465805	-2.63577
SAP130	-0.0364374	7.02575	-2.77166	0.00567536	0.0453148	-2.83074	-0.0541561	7.02193	-3.97645	7.52838e-05	0.0024954	1.20981
PF4V1	-0.131929	5.63844	-2.76883	0.0057245	0.0455246	-2.83838	-0.159787	5.63957	-3.04506	0.00239079	0.0282391	-1.93941
FXYD5	0.0522277	10.7167	2.76788	0.00574116	0.0455867	-2.84096	0.0499438	10.7136	2.82411	0.00484083	0.0442508	-2.56649
SLC30A3	-0.0809728	5.29702	-2.76766	0.00574489	0.0455867	-2.84153	-0.0995878	5.2868	-3.15449	0.00165857	0.0215001	-1.6117
YPEL3	-0.0630818	10.6215	-2.76438	0.00580256	0.0459027	-2.85038	-0.0704013	10.6163	-3.10116	0.00198475	0.0246512	-1.77281
WTIP	-0.0426551	4.83092	-2.75857	0.00590597	0.0466251	-2.86603	-0.0538464	4.829	-3.20542	0.00139384	0.0188609	-1.4553
P2RY11	-0.0650191	6.67096	-2.75678	0.00593817	0.0468314	-2.87085	-0.0693205	6.66364	-2.99306	0.00283377	0.0311919	-2.09116
HIST1H3F	-0.0641522	5.37095	-2.75574	0.00595693	0.0469313	-2.87364	-0.0814691	5.36734	-3.32498	0.000918249	0.0141085	-1.07858
CHSY1	0.0944323	7.83051	2.75417	0.00598539	0.0470595	-2.87786	0.106081	7.8504	3.21387	0.0013539	0.0185481	-1.42911
SIGLEC7	-0.0559125	5.65928	-2.75025	0.00605689	0.0474282	-2.88838	-0.0611531	5.65962	-3.01188	0.00266537	0.0300556	-2.03651
PRAF2	-0.0465418	6.35266	-2.74955	0.0060698	0.0474565	-2.89026	-0.0589348	6.35256	-3.31252	0.00095964	0.0145131	-1.11846
PLA2G6	-0.045431	5.16201	-2.74939	0.00607281	0.0474565	-2.8907	-0.0670462	5.16259	-3.83186	0.000135574	0.00375865	0.667709
C9orf25	-0.0451503	5.55282	-2.74713	0.00611438	0.0476366	-2.89674	-0.0620365	5.54777	-3.53231	0.000431844	0.00838996	-0.393365
GPR35	0.0428922	4.96408	2.74249	0.00620087	0.0480677	-2.90917	0.0507364	4.95834	3.00791	0.00270015	0.0302707	-2.04808
C19orf21	-0.0589352	5.17872	-2.74015	0.00624479	0.048311	-2.91542	-0.0724035	5.17482	-3.16938	0.00157674	0.0206125	-1.56623
TNFAIP6	0.121788	8.19875	2.73919	0.00626308	0.0483696	-2.918	0.121819	8.2048	2.79745	0.00525533	0.0466173	-2.63902
XPO4	0.0397828	7.13102	2.73369	0.00636792	0.0489123	-2.93269	0.0408452	7.13092	3.03383	0.00248071	0.0286432	-1.9724
COL20A1	-0.048324	4.87768	-2.73262	0.00638838	0.0489311	-2.93552	-0.0537683	4.87255	-2.77577	0.00561586	0.048733	-2.69752
KIAA1862	-0.0620967	5.39521	-2.73058	0.00642785	0.0491845	-2.94097	-0.0871622	5.38885	-3.68141	0.000245072	0.00564251	0.124294
FDR: False Discovery Rate

## Sheet: Supplementary_Table_S5
Supplementary Table S5. Differentially expressed genes (DEGs) in comparisons of current vs former smokers that overlapped between minimally- and fully-adjusted models
Gene ID	For minimally-adjusted model						For fully-adjusted model
	log2 fold-change (logFC)	Average log2 expression level	Moderated t-statistics	p-value	FDR adjusted p-value	Beta-coefficient	log2 fold-change (logFC)	Average log2 expression level	Moderated t-statistics	p-value	FDR adjusted p-value	Beta-coefficient
LRRN3	0.973676	7.15644	20.1289	2.08222e-76	1.60602e-72	160.721	0.933725	7.1681	19.5215	1.73827e-71	1.34073e-67	148.881
PID1	0.303863	6.02213	12.4061	4.54854e-33	1.75414e-29	63.7536	0.288102	6.02717	11.409	2.51904e-28	9.71469e-25	52.9434
RGL1	0.216763	5.45202	10.6362	3.71128e-25	9.54171e-22	46.0662	0.210038	5.45067	9.96071	2.76526e-22	7.10949e-19	39.5253
LYPD2	-0.422356	5.9115	-10.3008	9.15778e-24	1.76585e-20	42.9569	-0.366217	5.91386	-8.47043	9.36117e-17	9.02533e-14	27.2679
CDKN1C	-0.335797	6.15099	-9.92102	3.12815e-22	4.82549e-19	39.5338	-0.302602	6.14497	-8.50052	7.36181e-17	8.11166e-14	27.4989
FUCA1	0.177555	7.12255	9.62732	4.45871e-21	5.73168e-18	36.9594	0.177185	7.12435	8.86545	3.77415e-18	7.2775e-15	30.3556
STAB1	0.241265	5.68233	9.26488	1.08148e-19	1.19163e-16	33.8716	0.226354	5.68462	8.52659	5.97415e-17	7.67977e-14	27.6996
CX3CR1	-0.252672	9.96772	-9.13057	3.4361e-19	3.31283e-16	32.7527	-0.16932	9.96738	-6.59567	7.06276e-11	3.02639e-08	14.301
P2RY6	0.12918	4.77622	9.05531	6.52686e-19	5.3229e-16	32.1319	0.131859	4.77849	8.54511	5.14909e-17	7.67977e-14	27.8425
RHOC	-0.210221	9.11255	-9.04875	6.90121e-19	5.3229e-16	32.0779	-0.143563	9.1154	-6.39787	2.48383e-10	9.12274e-08	13.1022
CYP4F22	-0.221304	4.93847	-8.62819	2.28877e-17	1.60485e-14	28.6916	-0.199855	4.9319	-7.47616	1.75457e-13	1.3533e-10	20.0357
ADRB2	-0.192241	7.65189	-8.20698	6.62749e-16	4.25982e-13	25.44	-0.138117	7.65072	-6.76108	2.40524e-11	1.15948e-08	15.3291
CD244	-0.19243	6.17696	-7.80883	1.3983e-14	8.13165e-12	22.4979	-0.127671	6.17314	-5.7591	1.14566e-08	2.26577e-06	9.46021
CA2	-0.310993	6.72024	-7.80162	1.47599e-14	8.13165e-12	22.4458	-0.313384	6.71272	-7.3474	4.39108e-13	3.07894e-10	19.1571
PTGDR	-0.233616	6.06191	-7.70974	2.92691e-14	1.50502e-11	21.7858	-0.165686	6.06396	-5.72508	1.39115e-08	2.55475e-06	9.27617
FEZ1	-0.24052	5.69144	-7.51867	1.18847e-13	5.72917e-11	20.4357	-0.154352	5.68411	-5.03709	5.66861e-07	3.9129e-05	5.7742
CLDND1	0.219981	7.87979	7.49061	1.45627e-13	6.60719e-11	20.24	0.217629	7.88814	8.19976	7.87619e-16	6.74989e-13	25.2216
TPPP3	-0.16583	5.09208	-7.45072	1.94199e-13	8.32143e-11	19.9628	-0.16342	5.08954	-6.87331	1.14301e-11	5.87735e-09	16.0396
ASGR2	0.239692	6.70146	7.37316	3.38516e-13	1.3742e-10	19.4278	0.237337	6.69829	7.12403	2.08737e-12	1.23845e-09	17.6651
ARL4A	-0.235269	5.26731	-7.35335	3.89849e-13	1.43861e-10	19.2919	-0.23593	5.26098	-6.96923	6.00129e-12	3.30628e-09	16.6553
HBQ1	-0.298639	10.1412	-7.35268	3.91687e-13	1.43861e-10	19.2874	-0.274244	10.132	-6.48698	1.4154e-10	5.74577e-08	13.6382
FGFBP2	-0.304993	9.09344	-7.25027	8.08166e-13	2.83336e-10	18.5904	-0.150808	9.08927	-4.20837	2.81934e-05	0.000859509	2.12123
SERF2	-0.149805	11.6519	-7.19695	1.17424e-12	3.93779e-10	18.2311	-0.130016	11.6499	-6.09696	1.57778e-09	4.17005e-07	11.3426
SENP7	-0.196491	5.36949	-7.1329	1.87118e-12	6.0135e-10	17.7831	-0.188867	5.36908	-6.47047	1.59579e-10	6.15415e-08	13.5236
IGLL1	0.315111	10.6097	7.10891	2.16474e-12	6.67866e-10	17.6429	0.34405	10.6174	7.25421	8.45709e-13	5.43579e-10	18.5296
PLEKHF1	-0.195452	7.94118	-7.05659	3.10396e-12	9.20801e-10	17.2964	-0.111676	7.93752	-4.58677	5.11197e-06	0.000230577	3.71164
NKG7	-0.211236	11.9311	-7.03768	3.53374e-12	1.00947e-09	17.1718	-0.0943022	11.928	-3.98201	7.36201e-05	0.00175257	1.23277
UBB	-0.136717	13.6032	-7.03061	3.70903e-12	1.0217e-09	17.1253	-0.116046	13.5962	-5.74603	1.23455e-08	2.32247e-06	9.38937
ADA	-0.145045	8.12218	-7.00367	4.4584e-12	1.18578e-09	16.9484	-0.0974206	8.12316	-4.99475	7.02453e-07	4.71132e-05	5.57249
ALAS2	-0.462262	8.08699	-6.99654	4.68045e-12	1.20334e-09	16.9017	-0.414864	8.07089	-6.28421	5.03933e-10	1.55473e-07	12.4284
ACRBP	-0.240288	7.75368	-6.91161	8.32379e-12	2.07101e-09	16.3487	-0.248637	7.74635	-6.64098	5.27034e-11	2.39118e-08	14.5803
TESC	-0.27272	10.291	-6.89382	9.38307e-12	2.26161e-09	16.2336	-0.227739	10.2837	-5.63651	2.295e-08	3.84811e-06	8.80187
RNF213	-0.402908	10.4673	-6.87769	1.04576e-11	2.44423e-09	16.1295	-0.363556	10.4588	-5.94358	3.92879e-09	9.18266e-07	10.4757
TNFRSF13B	0.250737	5.88321	6.79705	1.79189e-11	4.06497e-09	15.6125	0.220267	5.87143	5.83713	7.31202e-09	1.52426e-06	9.88611
CACNA2D2	-0.128426	5.20202	-6.73524	2.69759e-11	5.94472e-09	15.2199	-0.0826449	5.19636	-4.48941	8.03018e-06	0.000331213	3.28991
WDR89	-0.206412	5.752	-6.69398	3.53797e-11	7.58011e-09	14.9597	-0.198548	5.74367	-6.18178	9.44365e-10	2.60139e-07	11.8307
DPM2	-0.296341	7.91175	-6.67584	3.98425e-11	8.30555e-09	14.8457	-0.269168	7.89925	-6.0174	2.53902e-09	6.11983e-07	10.8904
SAMD3	-0.16868	7.29362	-6.66152	4.37493e-11	8.87996e-09	14.756	-0.102964	7.29854	-4.61219	4.53684e-06	0.00020829	3.82321
PRR5	-0.179236	8.45735	-6.65662	4.51735e-11	8.93392e-09	14.7253	-0.127898	8.45578	-4.87475	1.27892e-06	7.52999e-05	5.00954
FAM83F	-0.251628	6.77722	-6.65062	4.69734e-11	9.05764e-09	14.6878	-0.226362	6.77633	-5.77009	1.07577e-08	2.18353e-06	9.51989
KCNJ10	-0.20549	6.07121	-6.63655	5.14834e-11	9.68516e-09	14.5999	-0.197328	6.06688	-6.22757	7.13987e-10	2.03962e-07	12.0968
ASCL2	-0.160767	7.9053	-6.62659	5.49277e-11	9.86309e-09	14.5378	-0.102295	7.90054	-4.49593	7.79276e-06	0.000323148	3.31792
NR1D1	-0.223178	5.44588	-6.62642	5.49867e-11	9.86309e-09	14.5368	-0.207548	5.43782	-5.92328	4.4264e-09	9.75452e-07	10.3625
CTSL1	-0.18698	5.96866	-6.57938	7.45732e-11	1.28324e-08	14.2446	-0.177215	5.96551	-6.25448	6.0528e-10	1.79559e-07	12.254
TPST2	-0.111499	8.49112	-6.57877	7.4868e-11	1.28324e-08	14.2409	-0.0961912	8.49209	-5.66331	1.97383e-08	3.38314e-06	8.94467
PROS1	-0.193686	5.51159	-6.55911	8.49904e-11	1.42507e-08	14.1193	-0.196925	5.50531	-6.29107	4.83032e-10	1.55235e-07	12.4687
XPNPEP2	-0.160005	5.19825	-6.51968	1.09485e-10	1.79673e-08	13.8766	-0.134466	5.19402	-5.19364	2.52965e-07	2.19186e-05	6.53405
DPYSL5	-0.354374	8.27619	-6.50336	1.21537e-10	1.95294e-08	13.7765	-0.318659	8.26436	-5.55885	3.53979e-08	5.14434e-06	8.39163
SASH1	0.110234	4.92943	6.46572	1.54489e-10	2.39924e-08	13.5466	0.102992	4.92831	5.74631	1.23257e-08	2.32247e-06	9.39089
CYP1B1	0.279994	6.59043	6.46438	1.55815e-10	2.39924e-08	13.5385	0.265503	6.59936	6.37734	2.82477e-10	9.90338e-08	12.9797
TNFSF13B	0.178239	9.77562	6.45992	1.60292e-10	2.39924e-08	13.5113	0.141139	9.76906	5.49271	5.0984e-08	6.44655e-06	8.04646
FLJ20699	-0.191336	8.07622	-6.4585	1.61754e-10	2.39924e-08	13.5026	-0.100463	8.07404	-3.87344	0.000114761	0.00247249	0.823498
PTGDS	-0.275506	6.66751	-6.43239	1.90871e-10	2.77771e-08	13.3441	-0.184217	6.67019	-4.35837	1.45502e-05	0.000526883	2.73599
GYPC	-0.220229	11.5045	-6.42302	2.02527e-10	2.89277e-08	13.2873	-0.181365	11.4984	-5.1424	3.30205e-07	2.65299e-05	6.28295
CSDA	-0.22879	12.0599	-6.38256	2.61382e-10	3.66552e-08	13.043	-0.19858	12.0562	-5.40244	8.33679e-08	9.45612e-06	7.58161
SLITRK1	-0.214289	5.43877	-6.37477	2.74495e-10	3.78069e-08	12.9962	-0.193872	5.4311	-5.52392	4.294e-08	5.71028e-06	8.20887
C20orf132	-0.20434	5.17896	-6.34077	3.3967e-10	4.59627e-08	12.7922	-0.192507	5.17421	-5.62911	2.3923e-08	3.92592e-06	8.76255
SLC27A3	-0.115125	8.36241	-6.3315	3.59902e-10	4.78608e-08	12.7368	-0.0940099	8.36316	-5.1	4.10947e-07	3.04772e-05	6.07693
F5	0.186363	6.5161	6.32736	3.69341e-10	4.81464e-08	12.7121	0.119915	6.5163	4.42414	1.08179e-05	0.000418956	3.01205
SOX13	-0.13279	5.46883	-6.32512	3.74535e-10	4.81464e-08	12.6987	-0.0934936	5.46363	-4.51467	7.14798e-06	0.00030127	3.39852
ROPN1B	-0.331961	7.35329	-6.28941	4.67703e-10	5.91376e-08	12.4861	-0.290959	7.34422	-5.23743	2.01068e-07	1.89127e-05	6.75054
RTF1	-0.255967	6.73423	-6.27372	5.15465e-10	6.41255e-08	12.3931	-0.241354	6.72402	-5.6639	1.96735e-08	3.38314e-06	8.94778
SPRYD3	-0.279376	10.3164	-6.2238	7.01458e-10	8.58785e-08	12.0984	-0.235985	10.3084	-4.96903	7.99586e-07	5.27112e-05	5.45073
BCR	-0.299579	6.61296	-6.22111	7.39463e-10	8.91169e-08	12.0583	-0.278853	6.59642	-5.55706	3.67343e-08	5.15148e-06	8.36722
GPX1	-0.189054	12.338	-6.20788	7.73492e-10	9.17838e-08	12.0049	-0.162807	12.3312	-5.12914	3.53649e-07	2.75525e-05	6.21834
CBX3	-0.188671	5.9733	-6.18197	9.06488e-10	1.05935e-07	11.8531	-0.179049	5.96616	-5.54241	3.87713e-08	5.34006e-06	8.30549
SLAMF7	-0.122738	5.72869	-6.16163	1.02631e-09	1.18149e-07	11.7345	-0.0741284	5.73007	-3.78401	0.000164113	0.00321269	0.494574
TLR10	0.126399	6.33395	6.15271	1.08361e-09	1.2291e-07	11.6825	0.108445	6.33437	5.16244	2.97612e-07	2.52251e-05	6.38087
PSMF1	-0.159045	9.25147	-6.14341	1.14668e-09	1.28179e-07	11.6284	-0.140353	9.24406	-5.32989	1.23142e-07	1.31915e-05	7.2132
TMEM158	-0.341151	7.31757	-6.14052	1.167e-09	1.28586e-07	11.6117	-0.351959	7.31341	-6.06712	1.88724e-09	4.69558e-07	11.1723
C19orf59	0.227541	8.16704	6.12017	1.32036e-09	1.42433e-07	11.4937	0.149209	8.15656	4.31609	1.75687e-05	0.000599589	2.56061
XPNPEP1	-0.0782024	8.35884	-6.11902	1.3296e-09	1.42433e-07	11.487	-0.0537351	8.35795	-4.11734	4.17045e-05	0.00112471	1.75828
GMPR	-0.316634	8.34268	-6.10773	1.42362e-09	1.48448e-07	11.4217	-0.289172	8.33299	-5.56652	3.39236e-08	5.13045e-06	8.43189
PLAGL2	-0.113327	7.36884	-6.10766	1.42424e-09	1.48448e-07	11.4213	-0.123478	7.3632	-6.31785	4.09214e-10	1.37229e-07	12.6267
TLR5	0.178934	7.62411	6.08373	1.64552e-09	1.69225e-07	11.2833	0.135266	7.61266	4.72316	2.67681e-06	0.00013673	4.31695
ARTN	-0.258857	5.77026	-6.07198	1.76624e-09	1.7925e-07	11.2156	-0.227192	5.75787	-5.10686	3.967e-07	2.97063e-05	6.11016
DAB2	-0.16546	6.56846	-6.06929	1.79502e-09	1.79805e-07	11.2002	-0.149806	6.56121	-5.23482	2.03847e-07	1.89431e-05	6.73759
SRRD	-0.220766	6.83085	-6.05657	1.93753e-09	1.91592e-07	11.1272	-0.18301	6.82862	-4.90322	1.11076e-06	6.90911e-05	5.1419
LGR6	-0.142324	5.13923	-6.04196	2.115e-09	2.06493e-07	11.0435	-0.0923311	5.13995	-3.94715	8.49979e-05	0.00196284	1.10016
TYW1	-0.152458	6.63125	-6.03888	2.15437e-09	2.07708e-07	11.0259	-0.143291	6.62791	-5.2918	1.50844e-07	1.51099e-05	7.02167
NECAP2	-0.143163	9.45631	-6.00145	2.69378e-09	2.56389e-07	10.8125	-0.13943	9.45801	-5.52413	4.28923e-08	5.71028e-06	8.20993
GPR175	-0.286833	9.75407	-5.99947	2.72578e-09	2.56389e-07	10.8012	-0.243756	9.74647	-4.87576	1.27257e-06	7.52999e-05	5.01421
KIAA0182	-0.0946286	6.59982	-5.98731	2.93021e-09	2.72298e-07	10.7322	-0.0710458	6.59733	-4.34241	1.56267e-05	0.000550359	2.66957
IGJ	0.335002	6.14641	5.98071	3.04733e-09	2.79811e-07	10.6948	0.334315	6.15692	5.90614	4.89373e-09	1.04848e-06	10.2672
EPB41L3	0.15906	6.13897	5.96522	3.34058e-09	3.03128e-07	10.6071	0.156921	6.14028	5.9375	4.07176e-09	9.2369e-07	10.4418
PLEK2	-0.25287	6.48675	-5.95342	3.58215e-09	3.17646e-07	10.5404	-0.235807	6.47206	-5.51792	4.43861e-08	5.80255e-06	8.17754
LY6G6F	-0.187667	5.77916	-5.95046	3.64533e-09	3.17646e-07	10.5237	-0.183433	5.76629	-5.43266	7.07703e-08	8.68912e-06	7.73643
SERPINA13	-0.373837	8.249	-5.95025	3.64971e-09	3.17646e-07	10.5226	-0.328057	8.23732	-4.93712	9.38173e-07	6.08078e-05	5.30052
TTC38	-0.167237	7.922	-5.94953	3.66531e-09	3.17646e-07	10.5185	-0.0754783	7.92365	-3.11715	0.00188171	0.0192693	-1.72214
C5orf4	-0.309845	7.96352	-5.93103	4.08809e-09	3.5035e-07	10.4143	-0.290307	7.94893	-5.43214	7.0973e-08	8.68912e-06	7.73372
GUK1	-0.189291	11.8181	-5.91901	4.38784e-09	3.71905e-07	10.3468	-0.159046	11.8136	-4.87772	1.26028e-06	7.52999e-05	5.02332
SELENBP1	-0.354538	8.73201	-5.91315	4.5418e-09	3.80429e-07	10.3139	-0.310648	8.72164	-5.20166	2.42578e-07	2.15058e-05	6.57357
CD160	-0.230663	6.48753	-5.91146	4.58705e-09	3.80429e-07	10.3045	-0.120766	6.49399	-3.2202	0.00132504	0.015101	-1.40689
CCDC106	0.1325	5.85104	5.89293	5.11401e-09	4.19621e-07	10.2007	0.133003	5.84793	6.09237	1.62196e-09	4.17005e-07	11.3163
FBXL16	0.126063	5.79485	5.88032	5.50558e-09	4.46996e-07	10.1303	0.114203	5.79891	5.12933	3.53299e-07	2.75525e-05	6.21927
SAMSN1	0.154054	5.80959	5.87795	5.58258e-09	4.48525e-07	10.1171	0.13688	5.80842	5.41016	7.99571e-08	9.23965e-06	7.62108
ADRA2C	-0.266422	6.33483	-5.87245	5.76462e-09	4.58377e-07	10.0865	-0.229134	6.31887	-4.84584	1.47473e-06	8.42561e-05	4.87584
MEGF10	-0.198364	5.69223	-5.8586	6.24986e-09	4.91889e-07	10.0094	-0.183173	5.68287	-5.15827	3.04124e-07	2.54969e-05	6.36047
ESAM	-0.187538	6.15234	-5.83819	7.03834e-09	5.42884e-07	9.89609	-0.18837	6.14327	-5.55726	3.5711e-08	5.14434e-06	8.3833
ZDHHC1	-0.111789	5.49478	-5.83818	7.03855e-09	5.42884e-07	9.89606	-0.110998	5.49107	-5.41597	7.74823e-08	9.19416e-06	7.65079
FER1L3	-0.152458	5.73526	-5.83288	7.25874e-09	5.54324e-07	9.86669	-0.131848	5.72858	-4.84134	1.50765e-06	8.55036e-05	4.85512
TTC25	-0.180759	5.12644	-5.8277	7.48008e-09	5.65626e-07	9.83805	-0.168768	5.11704	-5.23967	1.98708e-07	1.89127e-05	6.76168
GPA33	-0.12357	6.03385	-5.80348	8.60657e-09	6.4449e-07	9.70431	-0.117811	6.0271	-5.50365	4.80104e-08	6.17174e-06	8.1033
ACTRT1	-0.236582	6.40675	-5.79752	8.90816e-09	6.6066e-07	9.67148	-0.208589	6.39642	-4.96133	8.3111e-07	5.4325e-05	5.41439
TBC1D10B	-0.175783	7.85488	-5.74726	1.18948e-08	8.7376e-07	9.39594	-0.162723	7.85274	-5.32241	1.2816e-07	1.3541e-05	7.17549
SEMA6B	-0.263273	7.04358	-5.74428	1.20991e-08	8.80384e-07	9.37972	-0.239575	7.03512	-5.05577	5.15417e-07	3.64717e-05	5.86372
PHLDB1	-0.217229	5.99371	-5.74011	1.23922e-08	8.93279e-07	9.35692	-0.19457	5.98468	-4.91993	1.02219e-06	6.51583e-05	5.21995
SLC25A39	-0.164024	13.0165	-5.6954	1.59924e-08	1.14212e-06	9.11398	-0.140526	13.0112	-4.764	2.19823e-06	0.000118566	4.5015
GNGT2	-0.112884	6.21578	-5.67448	1.80077e-08	1.27425e-06	9.00096	-0.0814657	6.21416	-3.9476	8.48392e-05	0.00196284	1.10189
SLC1A7	-0.130717	5.08442	-5.66097	1.94392e-08	1.36304e-06	8.92814	-0.088226	5.08338	-3.74808	0.000189089	0.00351433	0.364531
POU2AF1	0.160581	6.1842	5.65592	2.00022e-08	1.38988e-06	8.90096	0.148502	6.18049	4.90481	1.10197e-06	6.90911e-05	5.14936
SLC2A6	-0.111415	7.66892	-5.64082	2.17811e-08	1.49998e-06	8.81986	-0.0969833	7.66698	-4.74018	2.46621e-06	0.000130287	4.39371
ERBB2	-0.155443	5.6287	-5.63285	2.27814e-08	1.55498e-06	8.77712	-0.08187	5.62226	-3.19617	0.0014392	0.0160036	-1.48131
LOC652968	-0.212189	6.91091	-5.62208	2.42034e-08	1.63755e-06	8.7195	-0.185999	6.91061	-4.7264	2.63546e-06	0.000135926	4.33153
RAB3IL1	-0.270094	6.62961	-5.61438	2.52731e-08	1.69506e-06	8.67834	-0.268772	6.61676	-5.55573	3.60164e-08	5.14434e-06	8.37524
FAM116B	-0.188061	7.96588	-5.60963	2.59558e-08	1.72584e-06	8.65297	-0.172846	7.9581	-4.89727	1.14402e-06	7.00303e-05	5.1142
HBE1	-0.318618	6.81047	-5.59206	2.86408e-08	1.88809e-06	8.55932	-0.307706	6.80807	-5.03662	5.6819e-07	3.9129e-05	5.772
GP9	-0.252021	8.97646	-5.58662	2.95247e-08	1.92622e-06	8.5304	-0.236562	8.96232	-4.97924	7.59546e-07	5.05032e-05	5.49902
VWCE	-0.329337	7.66985	-5.58545	2.97186e-08	1.92622e-06	8.52417	-0.312624	7.65979	-5.12165	3.6759e-07	2.82613e-05	6.18193
C3orf59	0.105343	5.28408	5.58108	3.04535e-08	1.9574e-06	8.50093	0.101158	5.28462	5.22497	2.1468e-07	1.94999e-05	6.68877
IL4R	0.123713	8.33579	5.56851	3.26653e-08	2.08221e-06	8.43424	0.0925039	8.33607	4.48252	8.28828e-06	0.000336461	3.2604
PTMS	-0.199604	6.37809	-5.56629	3.30719e-08	2.09085e-06	8.42247	-0.185655	6.37624	-5.01062	6.48313e-07	4.38635e-05	5.64791
LMNB1	0.14784	5.87024	5.56464	3.33761e-08	2.09293e-06	8.41377	0.0877124	5.86263	3.9045	0.000101182	0.00226283	0.939486
KLC3	-0.257496	5.60947	-5.55992	3.42657e-08	2.13138e-06	8.38875	-0.223703	5.60349	-4.68738	3.177e-06	0.000153151	4.15654
TRIM10	-0.207541	5.87201	-5.55626	3.49709e-08	2.15784e-06	8.36937	-0.18394	5.8614	-4.89332	1.16667e-06	7.08543e-05	5.09579
ICAM4	-0.150407	5.47833	-5.5525	3.57091e-08	2.17997e-06	8.34951	-0.146052	5.47296	-5.19153	2.55759e-07	2.19186e-05	6.5237
OSBPL5	-0.159514	6.72914	-5.55042	3.61244e-08	2.17997e-06	8.33851	-0.0807522	6.72534	-3.1205	0.00186063	0.0191347	-1.71204
BZRAP1	-0.134114	5.62578	-5.55015	3.61774e-08	2.17997e-06	8.33712	-0.0745239	5.62504	-3.27723	0.00108682	0.0130774	-1.22815
IGF2BP2	-0.219254	8.08453	-5.54259	3.77299e-08	2.25589e-06	8.29716	-0.177231	8.07862	-4.35105	1.5035e-05	0.000531951	2.70549
NFKB1	0.0679178	10.2181	5.53741	3.88298e-08	2.3038e-06	8.26983	0.0684915	10.2129	5.6658	1.94629e-08	3.38314e-06	8.95798
PRMT5	0.0953144	6.4251	5.53279	3.98356e-08	2.34543e-06	8.24552	0.0620394	6.42305	3.50594	0.000476548	0.00705492	-0.480475
TNRC6A	-0.124261	5.13606	-5.52571	4.27812e-08	2.49066e-06	8.20184	-0.12503	5.1342	-5.27789	1.67584e-07	1.65715e-05	6.94249
PDGFD	-0.099096	4.95069	-5.50076	4.79097e-08	2.75767e-06	8.07609	-0.0579925	4.95517	-3.32019	0.000935422	0.0118084	-1.08217
ANKRD35	-0.156467	5.48218	-5.49322	5.35781e-08	3.03859e-06	8.01206	-0.155051	5.47843	-5.32841	1.33959e-07	1.37763e-05	7.16492
STRADB	-0.241051	10.7895	-5.48623	5.15107e-08	2.94298e-06	8.00118	-0.219429	10.7795	-4.88498	1.21586e-06	7.3265e-05	5.05701
EPB42	-0.292746	9.51031	-5.45322	6.1733e-08	3.47552e-06	7.82917	-0.248668	9.50258	-4.58042	5.26617e-06	0.000234786	3.68387
KLF1	-0.233751	6.07774	-5.43371	6.86732e-08	3.83823e-06	7.72796	-0.213112	6.06838	-4.85319	1.4224e-06	8.18728e-05	4.90974
IGFBP1	-0.225498	5.74753	-5.41815	7.47465e-08	4.14763e-06	7.64747	-0.209672	5.74732	-4.77286	2.10588e-06	0.000114385	4.54172
IRX1	-0.160986	6.74165	-5.41363	7.66089e-08	4.2206e-06	7.6241	-0.157535	6.7443	-5.21624	2.24738e-07	2.01559e-05	6.64559
EOMES	-0.174865	8.77891	-5.41116	7.76408e-08	4.24712e-06	7.61139	-0.0747776	8.77542	-2.9316	0.00345415	0.0295692	-2.26443
SNCA	-0.278036	10.9439	-5.40833	7.88465e-08	4.2827e-06	7.59676	-0.254268	10.9349	-4.86514	1.34108e-06	7.77728e-05	4.96499
CABP5	-0.147926	5.36684	-5.39205	8.61227e-08	4.64521e-06	7.51294	-0.156516	5.3634	-5.29797	1.45977e-07	1.48147e-05	7.05263
DUSP5	-0.112131	6.65982	-5.38895	8.75787e-08	4.69093e-06	7.49703	-0.0893351	6.65434	-4.21738	2.71101e-05	0.000849999	2.15759
FCRL6	-0.167962	5.33009	-5.38666	8.867e-08	4.71663e-06	7.48527	-0.0927023	5.33284	-3.17063	0.00157045	0.0169637	-1.55979
ST6GALNAC4	-0.222487	7.89541	-5.37382	9.50443e-08	5.02108e-06	7.41937	-0.200576	7.89373	-4.65796	3.65452e-06	0.000170832	4.02549
TREML1	-0.201529	6.22914	-5.36398	1.00226e-07	5.21056e-06	7.36897	-0.209861	6.22291	-5.26247	1.76201e-07	1.7203e-05	6.87507
CLDN5	-0.199361	5.99574	-5.36362	1.00419e-07	5.21056e-06	7.36715	-0.208124	5.98964	-5.31956	1.30122e-07	1.35626e-05	7.16115
DCAF6	-0.146624	8.19004	-5.36318	1.00658e-07	5.21056e-06	7.3649	-0.132526	8.18346	-4.9009	1.12359e-06	6.93302e-05	5.13111
BLK	0.168505	6.58373	5.36135	1.01657e-07	5.22718e-06	7.35553	0.178593	6.5773	5.38768	9.0287e-08	1.00925e-05	7.50629
MGC13057	-0.199019	7.34878	-5.35771	1.0367e-07	5.29542e-06	7.33691	-0.192817	7.33686	-4.92148	1.01433e-06	6.51583e-05	5.2272
HBM	-0.263566	10.9357	-5.35437	1.05552e-07	5.35606e-06	7.31984	-0.214912	10.9299	-4.18263	3.15185e-05	0.000931425	2.01781
CA1	-0.369745	8.00224	-5.34594	1.10446e-07	5.53997e-06	7.27683	-0.328486	7.9874	-4.69028	3.13337e-06	0.000151998	4.16948
ATP6V0C	-0.204374	9.13187	-5.34566	1.10613e-07	5.53997e-06	7.27539	-0.19714	9.12795	-5.23948	1.98912e-07	1.89127e-05	6.76071
MARCH2	-0.171929	9.10042	-5.34324	1.12061e-07	5.5763e-06	7.26305	-0.160515	9.09605	-4.81838	1.68721e-06	9.36219e-05	4.74956
TSPAN5	-0.235038	8.88565	-5.33655	1.16155e-07	5.74299e-06	7.229	-0.187662	8.87049	-4.20712	2.83472e-05	0.000860794	2.11618
HAGH	-0.233479	7.9223	-5.31181	1.32614e-07	6.51499e-06	7.10328	-0.194842	7.91788	-4.34014	1.57856e-05	0.000550926	2.66016
FIS1	-0.148738	8.82331	-5.28729	1.51138e-07	7.37803e-06	6.97926	-0.125358	8.81846	-4.28351	2.02932e-05	0.000680528	2.42658
HMBS	-0.218707	5.92812	-5.2853	1.52744e-07	7.40954e-06	6.96924	-0.214925	5.91639	-5.12034	3.70076e-07	2.82613e-05	6.17558
TRIP6	0.096147	5.93301	5.28234	1.55172e-07	7.48027e-06	6.95428	0.0842162	5.9334	4.57475	5.40749e-06	0.000238331	3.65912
PGS1	0.112255	8.67865	5.27988	1.57218e-07	7.5318e-06	6.94187	0.0554044	8.68165	2.87345	0.00415178	0.0339215	-2.42765
C1orf24	0.140815	10.7939	5.27062	1.65141e-07	7.86257e-06	6.89524	0.0932114	10.7874	4.00714	6.6328e-05	0.00161384	1.3291
NINJ2	-0.158274	9.77776	-5.26571	1.69496e-07	7.96266e-06	6.87056	-0.149787	9.7686	-4.78871	1.94984e-06	0.000107422	4.61389
TPM1	-0.141915	6.1413	-5.26525	1.69911e-07	7.96266e-06	6.86825	-0.140442	6.13771	-5.06621	4.88651e-07	3.53621e-05	5.91391
CENPV	-0.11353	6.7418	-5.26364	1.71373e-07	7.96266e-06	6.86012	-0.119198	6.73727	-5.37353	9.74434e-08	1.07369e-05	7.43423
LOC153561	0.200064	8.03265	5.23834	1.95904e-07	9.04794e-06	6.7333	0.160974	8.02528	4.21171	2.77874e-05	0.000855569	2.13469
GPR146	-0.19704	5.95427	-5.22654	2.08486e-07	9.57174e-06	6.67431	-0.181953	5.93949	-4.73252	2.55895e-06	0.000134267	4.35912
GZMA	-0.206591	9.69834	-5.21462	2.21986e-07	1.01312e-05	6.61486	-0.102798	9.70142	-3.15174	0.0016745	0.0177166	-1.61744
NCAM1	-0.126657	5.70492	-5.20136	2.37997e-07	1.0798e-05	6.54887	-0.0881755	5.70045	-3.56964	0.000375599	0.00597194	-0.263482
MGC52282	-0.167798	5.73325	-5.18632	2.57506e-07	1.16149e-05	6.47424	-0.0999417	5.73695	-3.12386	0.00183973	0.0189958	-1.70191
HCCA2	-0.0980328	7.43467	-5.18429	2.60255e-07	1.16706e-05	6.46418	-0.0896744	7.43309	-4.69038	3.13181e-06	0.000151998	4.16995
KEL	-0.179414	5.42568	-5.1775	2.69649e-07	1.2022e-05	6.43059	-0.179717	5.41499	-5.10824	3.93883e-07	2.97063e-05	6.11687
PYHIN1	-0.107302	6.32854	-5.16792	2.83475e-07	1.25033e-05	6.38324	-0.051651	6.32708	-2.75253	0.00602784	0.0447046	-2.75679
GPR97	0.188091	6.41798	5.16778	2.83688e-07	1.25033e-05	6.38253	0.0965764	6.41871	3.44328	0.000600116	0.00831187	-0.690189
LAIR1	-0.113813	5.76479	-5.15631	3.01151e-07	1.31976e-05	6.32596	-0.0741925	5.76763	-3.25051	0.001193	0.0138997	-1.31228
DARC	-0.229265	5.88824	-5.14934	3.12275e-07	1.36078e-05	6.29161	-0.210337	5.88108	-4.54954	6.08158e-06	0.000263524	3.54937
SLC2A8	-0.108385	6.61852	-5.14588	3.17943e-07	1.37769e-05	6.27458	-0.0844806	6.60878	-3.90371	0.000101509	0.00226283	0.936511
LYL1	-0.158424	11.4766	-5.14359	3.21753e-07	1.38554e-05	6.2633	-0.126822	11.4696	-3.98363	7.31258e-05	0.00174619	1.23899
RASGRP3	0.141815	5.64284	5.14263	3.23347e-07	1.38554e-05	6.25863	0.147771	5.63771	5.41641	7.72967e-08	9.19416e-06	7.65306
ADIPOR1	-0.197433	10.1719	-5.13643	3.3393e-07	1.42299e-05	6.22814	-0.17798	10.1652	-4.53543	6.49331e-06	0.000278238	3.4882
GJC2	-0.129979	5.3259	-5.13382	3.38473e-07	1.43442e-05	6.21535	-0.128108	5.31991	-4.90399	1.10648e-06	6.90911e-05	5.14553
RRAS	-0.102115	7.83381	-5.12401	3.56125e-07	1.50098e-05	6.16722	-0.0806102	7.82913	-3.88207	0.000110826	0.00241226	0.855622
FLOT2	0.0934635	11.7485	5.11672	3.69819e-07	1.5495e-05	6.13151	0.0573297	11.744	3.60455	0.000329152	0.0053822	-0.142959
HBD	-0.263495	11.3219	-5.11576	3.71655e-07	1.5495e-05	6.12683	-0.22667	11.3204	-4.35965	1.44673e-05	0.000526351	2.74131
C9orf127	0.0983221	5.52635	5.10726	3.88335e-07	1.60173e-05	6.08528	0.0880988	5.52461	4.46454	8.99991e-06	0.00035967	3.18357
MYL4	-0.251582	9.44901	-5.10336	3.96222e-07	1.62556e-05	6.06625	-0.200742	9.43817	-3.93194	9.0465e-05	0.00205223	1.04267
UBXN6	-0.222637	10.3117	-5.08555	4.34278e-07	1.77227e-05	5.97948	-0.200158	10.3086	-4.46741	8.88227e-06	0.000358686	3.19584
PPP1R14B	0.0791283	7.88677	5.08331	4.39307e-07	1.78336e-05	5.96859	0.0656468	7.88411	4.14512	3.7037e-05	0.00105025	1.86823
SF4	0.112323	6.16369	5.07931	4.48438e-07	1.80229e-05	5.94913	0.0953233	6.16064	4.09382	4.60888e-05	0.00120696	1.66573
KRT1	-0.379163	7.77359	-5.07922	4.48645e-07	1.80229e-05	5.94869	-0.286037	7.76075	-3.74354	0.000192492	0.00355189	0.348169
GATA1	-0.187177	6.35401	-5.06479	4.83101e-07	1.93065e-05	5.8787	-0.176406	6.34741	-4.67981	3.29382e-06	0.000156822	4.12274
CAMK1G	-0.19528	6.32365	-5.05727	5.02074e-07	1.99613e-05	5.84227	-0.173278	6.31503	-4.21962	2.68477e-05	0.000845211	2.16662
FLJ14213	-0.149168	6.50301	-5.0553	5.0716e-07	2.00601e-05	5.83274	-0.0733508	6.50327	-2.89009	0.0039401	0.0326423	-2.38127
ADORA3	0.112293	4.89089	5.04345	5.41746e-07	2.13188e-05	5.77775	0.0972282	4.88962	4.12949	3.97098e-05	0.00109386	1.81204
FZD7	-0.155681	6.3724	-5.04012	5.4806e-07	2.14288e-05	5.7594	-0.139019	6.36024	-4.43928	1.00989e-05	0.000395397	3.07614
ATF6	0.100967	7.696	5.03884	5.51629e-07	2.14288e-05	5.75326	0.070296	7.696	3.82012	0.000142165	0.00290084	0.626495
C1orf128	-0.206608	9.7697	-5.0384	5.52876e-07	2.14288e-05	5.75113	-0.187014	9.76405	-4.54592	6.18483e-06	0.0002665	3.53365
MS4A7	-0.165321	7.95956	-5.03632	5.58767e-07	2.15489e-05	5.74111	-0.134553	7.95017	-3.83348	0.000134771	0.00278683	0.675605
GLRX5	-0.185417	11.3839	-5.02792	5.83205e-07	2.23794e-05	5.70064	-0.159497	11.3744	-4.30958	1.80835e-05	0.000611747	2.53375
SNHG11	-0.095583	5.90521	-5.02314	5.97564e-07	2.28169e-05	5.67765	-0.0873102	5.90166	-4.41634	1.1207e-05	0.000425813	2.97911
MTSS1	-0.0993551	6.14028	-5.02213	6.00638e-07	2.28213e-05	5.6728	-0.0781807	6.14061	-4.03281	5.95917e-05	0.00147791	1.42806
BMF	0.10099	5.54732	5.01071	6.3652e-07	2.40661e-05	5.61795	0.0833796	5.54526	3.93691	8.86418e-05	0.00202276	1.06145
SLC26A8	0.175618	6.15663	5.00569	6.52919e-07	2.45657e-05	5.59391	0.10393	6.15326	3.5046	0.000478927	0.00706303	-0.48501
C18orf10	-0.190317	7.15052	-5.00329	6.60915e-07	2.47458e-05	5.58241	-0.163131	7.14393	-4.1198	4.12699e-05	0.00111689	1.76798
SMOX	-0.211328	7.32136	-5.00219	6.64618e-07	2.47643e-05	5.57713	-0.199893	7.30663	-4.57531	5.39341e-06	0.000238331	3.66156
C22orf13	-0.137935	10.3597	-5.001	6.68618e-07	2.47935e-05	5.57146	-0.118028	10.3508	-4.26984	2.15524e-05	0.000716524	2.37064
VCL	-0.0965173	10.2978	-4.98202	7.36e-07	2.71616e-05	5.48073	-0.0728347	10.2944	-3.52299	0.000447288	0.00673815	-0.422758
NT5M	-0.163223	5.39415	-4.97675	7.55807e-07	2.77597e-05	5.45564	-0.177018	5.38594	-5.13109	3.50108e-07	2.75525e-05	6.22782
CAPN5	-0.0966652	5.19384	-4.97389	7.66794e-07	2.80298e-05	5.44201	-0.0827939	5.18664	-4.2316	2.54815e-05	0.000820772	2.2151
MCOLN1	-0.16785	8.01586	-4.96947	7.84061e-07	2.85258e-05	5.42097	-0.159021	8.00526	-4.66583	3.52034e-06	0.000166579	4.06049
POLR2G	-0.0627766	9.24341	-4.96301	8.09986e-07	2.93306e-05	5.39025	-0.0379862	9.24802	-3.0151	0.00263815	0.0241664	-2.02443
MTMR12	-0.0965935	5.39097	-4.9604	8.207e-07	2.95082e-05	5.37784	-0.106013	5.38882	-5.05788	5.09878e-07	3.64138e-05	5.87389
GFI1B	-0.124165	5.52443	-4.95937	8.24958e-07	2.95082e-05	5.37295	-0.132372	5.51667	-5.04791	5.36488e-07	3.76176e-05	5.82602
TCTA	-0.0980507	7.03753	-4.95903	8.26369e-07	2.95082e-05	5.37133	-0.0857626	7.03635	-4.22838	2.58428e-05	0.000827076	2.20203
MAFB	-0.131631	7.07928	-4.95682	8.35608e-07	2.96418e-05	5.36083	-0.118674	7.07137	-4.42575	1.07389e-05	0.00041833	3.01887
ATP6AP1L	-0.138807	5.24491	-4.9563	8.37795e-07	2.96418e-05	5.35836	-0.133064	5.2371	-4.68004	3.29015e-06	0.000156822	4.12378
PGRMC1	-0.139992	7.59614	-4.9499	8.65169e-07	3.04705e-05	5.328	-0.154273	7.59405	-5.35967	1.04981e-07	1.14045e-05	7.36386
ADCY3	0.0792371	7.01757	4.94784	8.74143e-07	3.06466e-05	5.31826	0.0788401	7.01523	4.77597	2.07429e-06	0.000113468	4.55589
MPP1	-0.177058	9.64474	-4.94606	8.82018e-07	3.07828e-05	5.30979	-0.181758	9.63801	-5.14737	3.21806e-07	2.63649e-05	6.30723
PIM3	0.0918801	6.6584	4.94484	8.87431e-07	3.08322e-05	5.30401	0.0505909	6.66025	2.82195	0.00487411	0.0383221	-2.56953
EIF2AK1	-0.115217	10.4555	-4.93666	9.24541e-07	3.18546e-05	5.26533	-0.0751607	10.4502	-3.28624	0.00105302	0.0127905	-1.19962
ARIH2	-0.0679554	8.15428	-4.93325	9.40447e-07	3.20959e-05	5.24922	-0.0500007	8.15119	-3.89204	0.000106436	0.00235226	0.892849
GAPT	0.129121	8.50048	4.92369	9.86506e-07	3.34898e-05	5.20408	0.112776	8.49983	4.21125	2.78423e-05	0.000855569	2.13286
CD38	-0.112336	5.15412	-4.91883	1.01074e-06	3.40428e-05	5.18117	-0.0944723	5.15101	-4.03148	5.99255e-05	0.00148143	1.42289
TRIM46	0.0952502	5.28463	4.90879	1.06264e-06	3.54811e-05	5.13391	0.110112	5.28499	5.61521	2.5861e-08	4.15554e-06	8.68879
SRPK1	0.123085	7.7313	4.88353	1.20484e-06	4.00424e-05	5.01539	0.0720437	7.73102	3.07534	0.00216358	0.0211312	-1.84719
LOC402176	0.108803	5.51299	4.88273	1.20963e-06	4.00424e-05	5.01165	0.0920795	5.51259	4.1417	3.75841e-05	0.0010545	1.85464
ARHGAP15	0.070004	9.6152	4.88054	1.22284e-06	4.03067e-05	5.0014	0.0544546	9.61537	3.74485	0.0001915	0.00354206	0.352909
DSCAM	-0.188521	5.92816	-4.87965	1.22823e-06	4.03122e-05	4.99725	-0.176477	5.92094	-4.42321	1.08636e-05	0.000418956	3.00811
GLUL	-0.161856	6.07684	-4.86884	1.29579e-06	4.23493e-05	4.94674	-0.156725	6.07198	-4.71651	2.76357e-06	0.000140233	4.28707
LOC374395	-0.0566197	10.3956	-4.86412	1.32639e-06	4.31664e-05	4.92472	-0.0474753	10.3936	-3.9756	7.55956e-05	0.00178856	1.20833
C21orf7	-0.159605	8.08625	-4.85786	1.3681e-06	4.4296e-05	4.89552	-0.165309	8.08558	-4.72577	2.64344e-06	0.000135926	4.3287
NP	-0.0877074	7.80315	-4.84062	1.48943e-06	4.77122e-05	4.81539	-0.065299	7.79493	-3.70015	0.000228007	0.00410892	0.192935
C9orf173	-0.111736	4.81428	-4.84043	1.49081e-06	4.77122e-05	4.81452	-0.102316	4.815	-4.12217	4.08549e-05	0.00111388	1.77734
GP6	-0.128174	5.54336	-4.83531	1.52882e-06	4.8355e-05	4.79078	-0.122935	5.53712	-4.39857	1.2145e-05	0.00045695	2.90423
MT1A	-0.133768	9.32101	-4.83524	1.52939e-06	4.8355e-05	4.79043	-0.0898338	9.312	-3.10657	0.00194967	0.0198126	-1.75395
TNS1	-0.248737	7.6299	-4.83519	1.52971e-06	4.8355e-05	4.79023	-0.218452	7.61451	-4.27938	2.06653e-05	0.000690005	2.40969
ZBED1	0.0661555	8.49145	4.8324	1.55089e-06	4.88244e-05	4.77727	0.0464603	8.48754	3.57857	0.000363169	0.00581146	-0.232769
RTEL1	-0.066149	4.76018	-4.82435	1.61342e-06	5.05859e-05	4.74	-0.0595384	4.75694	-4.12139	4.0992e-05	0.00111388	1.77423
PIP5K2A	-0.240047	8.47584	-4.82277	1.62598e-06	5.05859e-05	4.73269	-0.198193	8.46956	-4.02096	6.26169e-05	0.0015381	1.38229
MTRF1L	-0.0985934	5.6395	-4.82207	1.6315e-06	5.05859e-05	4.72949	-0.101683	5.6332	-4.69374	3.08199e-06	0.000151716	4.18496
TGM2	-0.163165	5.45466	-4.81917	1.65493e-06	5.1058e-05	4.71605	-0.144703	5.44903	-4.14801	3.65817e-05	0.00104116	1.87969
ORMDL3	-0.131392	7.26199	-4.81105	1.72203e-06	5.29164e-05	4.67859	-0.0948572	7.26067	-3.43677	0.000614544	0.00840422	-0.711773
AHSP	-0.259053	10.7819	-4.80671	1.75905e-06	5.38395e-05	4.65855	-0.232111	10.7692	-4.25303	2.32022e-05	0.000762704	2.30211
MT2A	-0.169219	9.9333	-4.80233	1.79708e-06	5.4786e-05	4.63839	-0.131778	9.92705	-3.52787	0.000439239	0.006643	-0.406212
WDR40A	-0.217467	10.7738	-4.78628	1.9435e-06	5.87851e-05	4.56459	-0.179036	10.7714	-3.87967	0.000111908	0.00241778	0.846677
PRRT3	0.0790888	5.06574	4.78245	1.98008e-06	5.96578e-05	4.54702	0.0724625	5.06876	4.18456	3.12564e-05	0.000927234	2.02555
WDR67	-0.105514	5.8735	-4.76735	2.131e-06	6.3707e-05	4.47783	-0.0689033	5.88007	-3.15984	0.00162915	0.0173558	-1.59277
TAGLN	-0.155617	7.39992	-4.76562	2.14895e-06	6.39956e-05	4.46992	-0.1306	7.39691	-3.86061	0.000120859	0.00256801	0.775839
PPM1A	-0.105772	4.75215	-4.7538	2.50968e-06	7.24986e-05	4.44168	-0.105943	4.7466	-4.47148	9.51919e-06	0.000376542	3.23393
WDR45	-0.124727	7.75913	-4.75847	2.22477e-06	6.59986e-05	4.43727	-0.126388	7.74961	-4.72752	2.62122e-06	0.000135926	4.3366
SERPINE2	-0.114874	5.26938	-4.75413	2.27209e-06	6.70987e-05	4.41745	-0.121667	5.2649	-4.76048	2.23594e-06	0.000119763	4.48555
AXUD1	0.109174	8.46853	4.75348	2.27925e-06	6.70987e-05	4.41449	0.0667291	8.45858	2.9964	0.0028038	0.0252544	-2.07875
MYH9	0.0753991	11.0176	4.7492	2.32697e-06	6.8243e-05	4.39497	0.0578104	11.0195	3.62673	0.000302501	0.00502843	-0.0657989
GBP4	-0.126092	7.94844	-4.74678	2.3544e-06	6.87859e-05	4.38394	-0.0995266	7.94996	-3.65846	0.000267871	0.00459132	0.0453979
PARK7	0.117155	8.30533	4.74339	2.39328e-06	6.96579e-05	4.36852	0.104021	8.30985	4.11234	4.26025e-05	0.00114095	1.73855
MAF1	-0.137633	7.35204	-4.73457	2.49742e-06	7.24159e-05	4.32842	-0.126635	7.34863	-4.33671	1.60289e-05	0.000556894	2.64593
ODC1	-0.140291	8.63189	-4.72823	2.57496e-06	7.4107e-05	4.29963	-0.129058	8.62478	-4.18026	3.18418e-05	0.00093739	2.00834
ALDH2	0.121487	7.55716	4.71455	2.75026e-06	7.88578e-05	4.23764	0.109657	7.55155	4.21963	2.68465e-05	0.000845211	2.16666
FGFRL1	-0.0953332	6.02661	-4.71197	2.78457e-06	7.9546e-05	4.22597	-0.0683218	6.02848	-3.40416	0.000691794	0.00916805	-0.81927
BOK	-0.114797	5.71355	-4.7109	2.79895e-06	7.96618e-05	4.22113	-0.0996711	5.70922	-3.95812	8.12474e-05	0.00189324	1.14179
BRUNOL6	-0.0765937	5.14042	-4.70962	2.81629e-06	7.98604e-05	4.21532	-0.0706297	5.13759	-4.04629	5.63189e-05	0.0014177	1.48028
SLC6A10P	-0.253957	8.07656	-4.70492	2.8805e-06	8.13822e-05	4.1941	-0.217156	8.06762	-3.99727	6.91057e-05	0.00166566	1.2912
KIAA1862	-0.106917	5.40493	-4.70308	2.90614e-06	8.18066e-05	4.18577	-0.0970132	5.39725	-4.13189	3.91945e-05	0.00108451	1.81577
IGLL3	0.20491	5.72949	4.70217	2.91881e-06	8.18631e-05	4.18167	0.21267	5.72617	4.5691	5.55212e-06	0.000241941	3.63446
FXR2	-0.101171	6.61915	-4.70142	2.92937e-06	8.18631e-05	4.17827	-0.0917531	6.61359	-4.14134	3.7642e-05	0.0010545	1.85322
RNF165	-0.166595	6.3876	-4.69056	3.08578e-06	8.59227e-05	4.12933	-0.10894	6.37268	-3.14487	0.00171392	0.0180639	-1.63833
RPL18A	0.0608684	13.5015	4.68553	3.20021e-06	8.84702e-05	4.12198	0.0549044	13.4995	4.23331	2.55394e-05	0.000820772	2.23886
C19orf39	0.0980775	6.04552	4.68057	3.23682e-06	8.91629e-05	4.08438	0.0964971	6.03866	4.31945	1.7308e-05	0.000593319	2.57451
ADM	0.170375	9.19731	4.67049	3.39625e-06	9.32215e-05	4.03916	0.0857356	9.19582	2.82775	0.00478742	0.0378334	-2.55367
RP11-529I10,4	-0.12827	5.42066	-4.66834	3.43137e-06	9.38515e-05	4.02948	-0.13071	5.40975	-4.61923	4.38901e-06	0.00020393	3.85418
DNAJA4	-0.131296	7.15381	-4.66742	3.44636e-06	9.39286e-05	4.02538	-0.112233	7.14743	-4.01153	6.51279e-05	0.00158966	1.34596
NCBP1	-0.0674996	6.78659	-4.66093	3.55466e-06	9.65389e-05	3.99629	-0.0566638	6.78918	-3.67226	0.000254007	0.00442248	0.0940389
TTC39C	0.072744	7.02025	4.65632	3.63343e-06	9.8036e-05	3.97568	0.0782183	7.01847	5.15449	3.10149e-07	2.57224e-05	6.34199
MAP1S	-0.168996	8.10677	-4.65622	3.6352e-06	9.8036e-05	3.97522	-0.163257	8.10322	-4.50802	7.37065e-06	0.000308966	3.36989
GFOD1	-0.129083	7.7797	-4.64896	3.76269e-06	0.00010077	3.94281	-0.0737716	7.77523	-2.82355	0.00485011	0.0382113	-2.56517
CACNA1I	0.144293	6.56875	4.63693	3.98372e-06	0.00010632	3.88915	0.147604	6.56551	5.57961	3.15429e-08	4.86581e-06	8.50076
UBE2W	-0.0915305	5.92247	-4.62725	4.1706e-06	0.000110631	3.84607	-0.111502	5.91919	-5.40946	8.02614e-08	9.23965e-06	7.61749
ZNF576	-0.0692382	5.47257	-4.62708	4.17393e-06	0.000110631	3.84532	-0.068859	5.46945	-4.28708	1.99754e-05	0.000672796	2.44125
POLL	-0.13854	6.03304	-4.62402	4.23472e-06	0.000111857	3.83173	-0.122874	6.03071	-4.04076	5.76404e-05	0.00143877	1.45883
ACPT	-0.153456	6.03416	-4.61563	4.40576e-06	0.000115978	3.79452	-0.137294	6.02342	-3.98438	7.29003e-05	0.00174619	1.24185
TBX18	-0.0931541	4.97627	-4.61231	4.47529e-06	0.000117408	3.77981	-0.0994401	4.971	-4.69899	3.00552e-06	0.00015053	4.20848
SLC38A5	-0.191173	6.54648	-4.59974	4.74835e-06	0.000124149	3.72417	-0.176204	6.5414	-4.12126	4.1014e-05	0.00111388	1.77374
LRPAP1	0.0792558	6.42125	4.59182	4.92856e-06	0.000127993	3.68918	0.0570204	6.41861	3.25258	0.00118445	0.013821	-1.30579
GPBAR1	-0.124169	8.04947	-4.59066	4.95544e-06	0.00012826	3.68407	-0.120037	8.04099	-4.31265	1.78388e-05	0.000606126	2.54642
KRT23	0.171608	6.59202	4.58401	5.11253e-06	0.000131443	3.65476	0.0863889	6.58888	2.7039	0.00697722	0.0498083	-2.88524
HEBP1	-0.105604	7.79392	-4.58154	5.17205e-06	0.000132532	3.64389	-0.100379	7.79139	-4.13799	3.81856e-05	0.00106327	1.83993
ITGB5	-0.184903	6.24124	-4.56763	5.52023e-06	0.000140985	3.58271	-0.174221	6.23678	-4.01404	6.44503e-05	0.00157811	1.35563
NDUFA12	0.0817979	8.88268	4.56037	5.7105e-06	0.00014534	3.5509	0.086363	8.89061	4.66393	3.55243e-06	0.000167073	4.052
CARM1	-0.166787	9.6159	-4.5597	5.72841e-06	0.00014534	3.54796	-0.136534	9.60207	-3.68111	0.000245469	0.00430317	0.125344
EPB49	-0.229471	9.24669	-4.55742	5.7898e-06	0.000146415	3.53795	-0.194645	9.24083	-3.7187	0.00021213	0.00386799	0.259082
PWWP2B	-0.0748395	6.90266	-4.55412	5.87956e-06	0.000148181	3.52351	-0.0554068	6.90172	-3.26528	0.00113318	0.0134672	-1.26586
PDE5A	-0.148981	6.0375	-4.55345	5.89805e-06	0.000148181	3.52056	-0.154707	6.03332	-4.48342	8.254e-06	0.000336461	3.26427
ABHD6	-0.0626818	5.80187	-4.55227	5.93065e-06	0.000148517	3.51539	-0.0456748	5.80123	-3.10109	0.00198571	0.0200995	-1.77037
CDH24	-0.068209	4.80099	-4.54785	6.05385e-06	0.000151111	3.49609	-0.0703453	4.79805	-4.35536	1.4748e-05	0.000530919	2.72343
TMOD1	-0.227957	7.07807	-4.54105	6.24866e-06	0.000154474	3.46637	-0.203435	7.06056	-4.05094	5.52311e-05	0.00139671	1.49831
YBX1	-0.163284	10.0225	-4.53332	6.47729e-06	0.000159106	3.43265	-0.113158	10.027	-3.01628	0.00262798	0.0241305	-2.02098
SLC6A8	-0.233334	6.77434	-4.52712	6.66651e-06	0.000163234	3.40563	-0.199531	6.76466	-3.86956	0.000116576	0.00249764	0.809053
PRDX5	-0.100255	9.71478	-4.52591	6.7038e-06	0.000163628	3.4004	-0.109074	9.70584	-4.70263	2.95367e-06	0.0001489	4.22478
KIR3DL2	-0.16518	6.52194	-4.5114	7.16991e-06	0.000173782	3.33734	-0.111422	6.51934	-2.94247	0.00333627	0.0288806	-2.23357
SHARPIN	-0.141364	6.97878	-4.51087	7.18739e-06	0.000173782	3.33506	-0.135183	6.97624	-4.22291	2.64663e-05	0.000840059	2.1799
ZNF713	-0.0801568	5.13456	-4.50924	7.24172e-06	0.000174548	3.32799	-0.080593	5.12828	-4.34091	1.5731e-05	0.000550926	2.66338
TLE3	0.14356	6.30539	4.50735	7.30549e-06	0.000175537	3.31977	0.0734665	6.30207	2.81724	0.00494555	0.0386224	-2.58238
HAPLN2	-0.0886029	4.92661	-4.5064	7.33745e-06	0.000175757	3.31568	-0.0819319	4.92135	-3.95096	8.36754e-05	0.00194394	1.11463
MAGEL2	-0.123778	6.34216	-4.50283	7.45949e-06	0.000177796	3.30021	-0.123699	6.33193	-4.41905	1.10704e-05	0.000424805	2.99055
OR2W3	-0.212119	6.53937	-4.50198	7.48873e-06	0.000177796	3.29654	-0.19448	6.53127	-4.08253	4.83453e-05	0.00125551	1.62149
TUBB1	-0.17312	9.2137	-4.5019	7.49174e-06	0.000177796	3.29616	-0.16275	9.21503	-3.97732	7.50607e-05	0.00178136	1.21489
TMEM97	0.0842221	5.51617	4.48474	8.1081e-06	0.000191834	3.22203	0.0954288	5.51752	5.03302	5.78681e-07	3.94988e-05	5.75479
FOXO4	-0.138342	9.23914	-4.48023	8.27786e-06	0.000195251	3.2026	-0.126546	9.2413	-4.14413	3.71942e-05	0.00105084	1.86431
TTC32	-0.0853054	6.43849	-4.47903	8.32381e-06	0.000195736	3.19741	-0.0897206	6.44032	-4.61584	4.45972e-06	0.000205975	3.83924
SSBP3	-0.154936	6.52999	-4.46672	8.80768e-06	0.000205681	3.14445	-0.112114	6.52692	-3.17023	0.00157261	0.0169637	-1.56103
NOD1	-0.089061	5.79998	-4.46625	8.82672e-06	0.000205681	3.14243	-0.0724088	5.7964	-3.43877	0.000610083	0.00835802	-0.705154
FAM129B	0.1023	7.15223	4.46443	8.90059e-06	0.000206595	3.13462	0.0878864	7.15175	3.77336	0.000171169	0.00328415	0.455914
RRAGA	-0.0597508	8.52327	-4.46397	8.91952e-06	0.000206595	3.13263	-0.0551078	8.52358	-3.89704	0.000104299	0.00231166	0.911529
C9orf78	-0.124009	9.65981	-4.46262	8.97455e-06	0.000207248	3.12686	-0.098596	9.64935	-3.51248	0.000465123	0.00693906	-0.458376
GAPDH	0.0872641	9.23747	4.45807	9.16378e-06	0.000210986	3.10731	0.0825735	9.24037	4.09344	4.61628e-05	0.00120696	1.66424
ANO6	-0.0821035	6.70368	-4.45084	9.47159e-06	0.000217424	3.07635	-0.0773985	6.70596	-4.06135	5.28648e-05	0.00134127	1.53881
B4GALT3	-0.086205	8.21763	-4.45005	9.50586e-06	0.000217563	3.07297	-0.0619155	8.21146	-3.27756	0.00108553	0.0130774	-1.22708
FBXW5	-0.083647	4.76645	-4.43354	1.08117e-05	0.000242186	3.0659	-0.0837984	4.76238	-4.16354	3.58746e-05	0.00103246	2.00114
ABCB1	-0.0846391	5.32212	-4.44109	9.90286e-06	0.000225978	3.03464	-0.0546891	5.32224	-2.86475	0.00426648	0.0346758	-2.45178
DHX29	-0.0830267	6.69226	-4.42783	1.05195e-05	0.000239299	2.97806	-0.0833611	6.69061	-4.21372	2.75454e-05	0.000854992	2.14281
FAM109A	-0.0824637	5.55884	-4.42722	1.05487e-05	0.000239299	2.97546	-0.0750433	5.55518	-3.86324	0.000119583	0.00255497	0.785609
HPS1	-0.168429	6.5516	-4.42327	1.074e-05	0.000242186	2.95863	-0.14817	6.54097	-3.77043	0.000173165	0.003306	0.44527
GNAS	-0.111076	12.028	-4.42293	1.07567e-05	0.000242186	2.95718	-0.11803	12.0284	-4.69332	3.08821e-06	0.000151716	4.18307
RGS10	-0.115635	7.54023	-4.42178	1.08131e-05	0.000242186	2.95228	-0.113119	7.53366	-4.18809	3.07824e-05	0.000920933	2.03972
EPB41L5	-0.071009	5.34985	-4.42074	1.08643e-05	0.000242186	2.94785	-0.0922245	5.35358	-5.58496	3.06177e-08	4.81947e-06	8.52894
APOBEC3F	-0.0949518	6.36089	-4.4197	1.09156e-05	0.000242629	2.94344	-0.0667697	6.36077	-3.03535	0.00246893	0.0231383	-1.96524
SLPI	0.208685	6.21755	4.4181	1.09951e-05	0.000243692	2.93665	0.130588	6.21343	2.76462	0.00581072	0.043555	-2.72451
F8A1	-0.103178	7.58215	-4.41674	1.10634e-05	0.000244504	2.93085	-0.100241	7.58437	-4.18792	3.08052e-05	0.000920933	2.03903
AKAP13	0.077304	6.66187	4.41502	1.11499e-05	0.000245712	2.92356	0.0760637	6.65997	4.21519	2.73695e-05	0.00085466	2.14875
CCDC51	-0.086468	5.58759	-4.41222	1.12923e-05	0.00024814	2.91168	-0.076633	5.58509	-3.6811	0.000245481	0.00430317	0.125298
FRMD3	-0.102767	5.58476	-4.39775	1.2057e-05	0.000263415	2.85033	-0.109383	5.57759	-4.35205	1.49674e-05	0.000531951	2.70968
TRIM58	-0.234812	7.25049	-4.39705	1.20953e-05	0.000263415	2.84737	-0.207643	7.23771	-3.92762	9.208e-05	0.00208274	1.02636
FHL2	-0.120117	5.34503	-4.39653	1.2124e-05	0.000263415	2.84515	-0.0953112	5.33801	-3.31402	0.000954863	0.0119172	-1.11119
CLEC1B	-0.14361	5.54738	-4.39416	1.22545e-05	0.000265502	2.83513	-0.130331	5.53554	-3.72434	0.000207512	0.00380175	0.279262
HIST1H2BJ	-0.104237	5.83628	-4.39353	1.22892e-05	0.000265508	2.83248	-0.115593	5.83166	-4.5335	6.55163e-06	0.000279186	3.47985
SLC1A5	-0.143705	6.60902	-4.39031	1.24693e-05	0.000268647	2.81887	-0.119026	6.597	-3.54126	0.000417819	0.00646435	-0.360644
ADRA2A	-0.0936988	5.25751	-4.38741	1.2634e-05	0.000270684	2.80658	-0.0863013	5.25222	-3.88162	0.000111027	0.00241226	0.853954
RANBP10	-0.112414	6.97355	-4.37843	1.31557e-05	0.00028108	2.76872	-0.0955148	6.97161	-3.68563	0.00024122	0.00426072	0.141335
ECHDC3	0.132838	5.72233	4.36731	1.38306e-05	0.000294683	2.72192	0.0931153	5.71763	3.17512	0.00154659	0.0167776	-1.54603
TNFAIP6	0.199753	8.16673	4.36627	1.38954e-05	0.000294808	2.71754	0.166699	8.15278	3.77552	0.000169718	0.00328078	0.463735
PMM1	0.101991	5.67601	4.36599	1.39129e-05	0.000294808	2.71636	0.0913396	5.67237	3.75656	0.000182891	0.00343221	0.395113
SH3BGR	-0.0660199	4.75543	-4.36373	1.40551e-05	0.000297005	2.70685	-0.0568498	4.75681	-3.48296	0.000518814	0.00746569	-0.557823
RILP	-0.124145	5.6905	-4.3603	1.42734e-05	0.000300795	2.69243	-0.121345	5.68173	-4.1053	4.38982e-05	0.00116754	1.71081
KCNMB1	-0.0881473	5.79498	-4.35876	1.43719e-05	0.000302044	2.686	-0.0893141	5.7939	-4.20604	2.84802e-05	0.000861444	2.11184
AMOT	-0.0680613	5.18088	-4.35147	1.48495e-05	0.000311233	2.65543	-0.0500663	5.18259	-3.09736	0.00201062	0.0202453	-1.78153
NEXN	-0.0857719	5.4681	-4.35084	1.48913e-05	0.000311265	2.6528	-0.0749602	5.46057	-3.51446	0.000461705	0.00690141	-0.451657
OR52B6	-0.10721	5.2079	-4.33547	1.59516e-05	0.000332527	2.58848	-0.0883572	5.20426	-3.36594	0.000793801	0.0102728	-0.943981
C19orf62	-0.10113	7.34936	-4.33371	1.60775e-05	0.000334246	2.58114	-0.0827747	7.34721	-3.4833	0.000518166	0.00746569	-0.556687
RICS	-0.0737028	5.41012	-4.33257	1.6159e-05	0.000335038	2.57641	-0.0757084	5.40809	-4.21325	2.76018e-05	0.000854992	2.14091
NFKB2	0.100336	6.65077	4.32128	1.69936e-05	0.000350459	2.52933	0.0813403	6.64947	3.5183	0.000455171	0.00683023	-0.438675
RELB	0.0925947	6.5355	4.32029	1.70685e-05	0.000351066	2.52522	0.06015	6.52869	2.78712	0.00542531	0.0413084	-2.66406
LARP4	-0.0903992	5.3197	-4.31049	1.78289e-05	0.000365215	2.48449	-0.0881121	5.31336	-3.96117	8.02334e-05	0.00188018	1.15338
CRAT	-0.119713	5.71554	-4.31021	1.78511e-05	0.000365215	2.48333	-0.115654	5.70994	-4.06851	5.12949e-05	0.00131441	1.56669
SLC16A13	-0.074208	4.83043	-4.30712	1.80979e-05	0.000369284	2.4705	-0.0720487	4.82606	-4.06949	5.10833e-05	0.00131335	1.57052
IER5	-0.0781543	6.95753	-4.30211	1.85047e-05	0.000376588	2.44973	-0.0846846	6.95736	-4.41698	1.11747e-05	0.000425813	2.9818
BTBD11	-0.0948125	7.04857	-4.30101	1.85953e-05	0.000377435	2.44517	-0.113822	7.04563	-5.14563	3.24733e-07	2.63649e-05	6.29869
ALPL	0.187362	10.7867	4.2986	1.87946e-05	0.00038048	2.43521	0.106985	10.7778	2.8842	0.00401384	0.033103	-2.39771
INPP4B	0.0876087	5.83952	4.2936	1.92158e-05	0.000386253	2.4145	0.104491	5.84046	5.06544	4.90567e-07	3.53621e-05	5.91022
CDC34	-0.175215	8.38385	-4.29351	1.92236e-05	0.000386253	2.41413	-0.146739	8.38343	-3.50846	0.000472113	0.0070027	-0.47196
GSPT1	-0.184563	10.8897	-4.29218	1.9337e-05	0.000387055	2.40863	-0.140093	10.8826	-3.13386	0.00177887	0.0185913	-1.67172
CLEC4D	0.103552	4.91366	4.29179	1.93703e-05	0.000387055	2.40702	0.0744467	4.91421	3.08443	0.00209914	0.0207573	-1.82012
ARMCX6	-0.0552488	6.38482	-4.28768	1.97258e-05	0.000393139	2.39004	-0.0458424	6.38625	-3.42515	0.000641092	0.0086683	-0.750183
CMTM5	-0.145611	5.86099	-4.28421	2.00308e-05	0.000397165	2.37571	-0.135539	5.85579	-3.76572	0.000176412	0.00334316	0.428219
ZNF385D	-0.0929358	5.12935	-4.2831	2.0129e-05	0.000398089	2.37114	-0.0892312	5.12203	-3.88068	0.00011145	0.00241465	0.850451
CCL3L3	-0.191334	6.20345	-4.27877	2.05181e-05	0.000403144	2.35326	-0.145006	6.20122	-3.06484	0.00224017	0.021632	-1.87832
KDM2B	-0.0988189	5.08759	-4.27851	2.05414e-05	0.000403144	2.3522	-0.0844354	5.08384	-3.51009	0.000469269	0.00698739	-0.466457
UBL4A	-0.0826147	7.60849	-4.2728	2.10653e-05	0.000410719	2.32868	-0.0737336	7.60557	-3.81131	0.000147246	0.0029776	0.594211
CHI3L2	-0.143134	5.60853	-4.27264	2.108e-05	0.000410719	2.32803	-0.0937419	5.60634	-2.72905	0.00647066	0.0472169	-2.8191
TRIM36	-0.0733426	4.89577	-4.27152	2.1184e-05	0.000411568	2.32343	-0.06249	4.89367	-3.41729	0.000659671	0.00883341	-0.77612
TMPRSS9	-0.18773	5.71219	-4.2675	2.15629e-05	0.000417876	2.30688	-0.147897	5.6954	-3.37488	0.000768768	0.00998234	-0.914943
CALN1	-0.0940011	6.45896	-4.26379	2.19186e-05	0.000423704	2.29161	-0.0829334	6.45868	-3.69363	0.000233854	0.00419469	0.169738
ARRB1	-0.0846295	7.29844	-4.26285	2.20092e-05	0.000424392	2.28776	-0.0868972	7.29729	-4.35354	1.48682e-05	0.000530919	2.71587
LAT	-0.0905267	7.68346	-4.25972	2.23139e-05	0.000428542	2.27492	-0.0605469	7.68273	-3.12769	0.00181619	0.0188536	-1.69035
ATXN10	-0.101204	5.89758	-4.2595	2.23355e-05	0.000428542	2.27402	-0.0889021	5.89399	-3.58061	0.000360385	0.00579094	-0.225745
FKBP8	-0.180701	7.30502	-4.25855	2.24296e-05	0.00042928	2.27009	-0.169873	7.30451	-3.80092	0.000153461	0.00305955	0.556218
MMGT1	0.0657343	8.69637	4.2533	2.29525e-05	0.0004382	2.24858	0.0650439	8.69664	4.38573	1.28684e-05	0.000474901	2.85035
C17orf71	-0.0597687	6.02919	-4.25047	2.3239e-05	0.000442573	2.237	-0.0551077	6.03445	-3.63527	0.000292788	0.00490929	-0.0359601
ATP1A3	-0.0833546	5.03603	-4.24893	2.33973e-05	0.000444492	2.23067	-0.0752418	5.02968	-3.59537	0.000340815	0.00553411	-0.174764
PDZK1IP1	-0.218639	8.40566	-4.24352	2.39592e-05	0.000451827	2.20852	-0.185289	8.39936	-3.43507	0.000618367	0.00844153	-0.717406
MOSPD3	-0.109053	6.58537	-4.2235	2.61509e-05	0.000491955	2.12686	-0.10143	6.58076	-3.90276	0.000101901	0.00226502	0.932957
HMOX1	-0.103227	6.72581	-4.22228	2.6291e-05	0.000493388	2.12187	-0.108006	6.72083	-4.39159	1.25335e-05	0.000469278	2.8749
ATP1B1	-0.0739462	5.1972	-4.21456	2.71906e-05	0.000508912	2.09049	-0.0624986	5.20029	-3.44864	0.000588478	0.00820784	-0.672394
FZD1	-0.0818393	5.28208	-4.21406	2.72502e-05	0.000508912	2.08845	-0.0860817	5.27776	-4.153	3.58067e-05	0.00103246	1.89954
PALB2	-0.0676301	5.21224	-4.21083	2.76361e-05	0.000514873	2.07534	-0.0552271	5.21347	-3.16592	0.00159584	0.0171192	-1.57421
RNF11	-0.155592	7.68461	-4.20952	2.77941e-05	0.000516342	2.07002	-0.13898	7.67692	-3.6064	0.000326854	0.00536979	-0.136559
ASCC2	-0.148556	11.0205	-4.20906	2.78489e-05	0.000516342	2.06819	-0.106608	11.0106	-3.02264	0.00257387	0.0238896	-2.00241
DHX32	0.0780099	5.81571	4.19497	2.96071e-05	0.000543713	2.0111	0.0757993	5.81467	3.8615	0.000120424	0.00256583	0.779159
C22orf30	-0.14532	5.46093	-4.18576	3.08129e-05	0.000563174	1.9739	-0.129075	5.45611	-3.55516	0.000396622	0.00624315	-0.313166
SLC30A3	-0.1194	5.3044	-4.18415	3.10284e-05	0.000565773	1.9674	-0.109808	5.29509	-3.7174	0.00021321	0.00387851	0.254429
TNF	-0.0830358	6.54899	-4.18073	3.1491e-05	0.000568141	1.95361	-0.0841329	6.54835	-4.03377	5.93539e-05	0.00147676	1.43175
PRDX6	-0.0665606	9.06938	-4.1803	3.15505e-05	0.000568141	1.95185	-0.0690642	9.06801	-4.10347	4.42403e-05	0.0011726	1.70362
COPZ1	-0.0635839	8.14651	-4.18014	3.15714e-05	0.000568141	1.95123	-0.0471215	8.14855	-3.11142	0.00191822	0.0195445	-1.73937
ROGDI	-0.1099	6.15939	-4.17993	3.16002e-05	0.000568141	1.95038	-0.115516	6.15273	-4.25389	2.31149e-05	0.000762704	2.30562
DNAJB2	-0.0857107	5.15627	-4.17911	3.17135e-05	0.000568852	1.94705	-0.0860556	5.15302	-4.09776	4.53253e-05	0.00119315	1.68119
CFHR2	-0.0907996	5.19445	-4.16961	3.30413e-05	0.000591294	1.90883	-0.0796875	5.19407	-3.44273	0.000601325	0.00831187	-0.692018
NIPSNAP1	0.0705741	6.29588	4.16883	3.31526e-05	0.000591912	1.90569	0.065917	6.29714	3.839	0.000131823	0.00274797	0.695948
KLF4	-0.0989471	5.32838	-4.14829	3.72081e-05	0.000652241	1.88946	-0.0999211	5.32443	-4.06927	5.25648e-05	0.00133806	1.6236
USP48	-0.0906991	6.07237	-4.16349	3.39247e-05	0.000604298	1.88425	-0.0903354	6.07091	-4.12344	4.0635e-05	0.00111388	1.78234
GFRA2	0.0801187	5.55261	4.1588	3.46177e-05	0.000615222	1.86541	0.0759838	5.5474	3.78949	0.000160589	0.00316783	0.51451
TSPO	0.0994572	9.22806	4.15722	3.48533e-05	0.000617378	1.85909	0.0732424	9.23191	3.19602	0.00143997	0.0160036	-1.48179
PIM1	-0.124665	10.1566	-4.15238	3.55872e-05	0.00062811	1.83968	-0.0996923	10.1572	-3.39119	0.000724963	0.0095258	-0.861753
CLRN1	-0.0861448	5.67323	-4.15088	3.58179e-05	0.000630738	1.83366	-0.0882246	5.67511	-4.2274	2.59526e-05	0.000827158	2.19809
PHB2	0.0640041	8.22173	4.13616	3.81525e-05	0.00066728	1.77486	0.0787887	8.22579	5.06775	4.84833e-07	3.53621e-05	5.92129
INSL3	0.0992347	5.02937	4.13393	3.85191e-05	0.000672167	1.76596	0.086303	5.02902	3.49079	0.000504037	0.00733516	-0.531528
NCDN	-0.0842946	5.45829	-4.12891	3.93554e-05	0.000683667	1.74597	-0.0774985	5.45489	-3.61949	0.000310971	0.00512504	-0.0910401
TMED1	-0.0702743	7.40318	-4.12043	4.0809e-05	0.000703813	1.71221	-0.0572149	7.40051	-3.14479	0.00171435	0.0180639	-1.63856
GRM2	-0.0657111	5.44445	-4.12002	4.08801e-05	0.000703813	1.71059	-0.0546749	5.44493	-3.28236	0.00106744	0.012925	-1.21191
GMPR2	0.0615477	7.64307	4.1188	4.10942e-05	0.000705924	1.70572	0.0422549	7.65212	2.83777	0.00464094	0.0370939	-2.52621
MMD	-0.1387	7.44572	-4.11559	4.16606e-05	0.000714062	1.69299	-0.154691	7.44664	-4.51472	7.14646e-06	0.00030127	3.39872
CHSY1	0.141775	7.7961	4.10871	4.29008e-05	0.00073369	1.66569	0.113833	7.80168	3.4662	0.000551805	0.00782317	-0.613901
SHFM1	0.111766	7.11872	4.10813	4.30059e-05	0.000733859	1.66341	0.123901	7.11376	4.46568	8.95302e-06	0.00035966	3.18844
MAPKAPK3	-0.0597817	10.32	-4.10006	4.4509e-05	0.000756162	1.63145	-0.0667717	10.3177	-4.35419	1.48251e-05	0.000530919	2.71858
VCAN	0.168875	9.683	4.09756	4.49842e-05	0.000759887	1.62157	0.185883	9.69314	4.4512	9.56492e-06	0.000376542	3.12679
SIPA1L3	-0.133759	5.88132	-4.09744	4.5007e-05	0.000759887	1.6211	-0.128932	5.87588	-3.84148	0.000130518	0.00272814	0.705099
SDPR	-0.164185	7.39356	-4.09736	4.50238e-05	0.000759887	1.62076	-0.161158	7.39176	-4.00062	6.81521e-05	0.00164783	1.30404
MAP4K4	-0.100479	7.08918	-4.09404	4.56629e-05	0.000768991	1.60764	-0.112895	7.08467	-4.69507	3.06252e-06	0.000151716	4.19089
NEO1	-0.0838226	6.71906	-4.08985	4.64816e-05	0.000781073	1.59112	-0.0840312	6.72284	-4.0874	4.73588e-05	0.00123405	1.64056
IL5RA	-0.0940425	5.50542	-4.08777	4.68933e-05	0.000786278	1.58291	-0.0961255	5.50111	-3.88881	0.000107842	0.00236976	0.880759
TXNDC5	0.148799	5.09471	4.0861	4.72278e-05	0.00079017	1.5763	0.1432	5.09776	3.76579	0.000176361	0.00334316	0.428482
LRRC33	-0.0892926	7.65594	-4.08404	4.76408e-05	0.000795354	1.56821	-0.0838209	7.64661	-3.66595	0.000260265	0.00449088	0.0717613
COL13A1	-0.0670923	4.80982	-4.07253	5.00192e-05	0.000827892	1.52291	-0.0590352	4.80704	-3.38091	0.000752289	0.00981794	-0.895301
YIPF1	0.0579458	8.67182	4.06583	5.14559e-05	0.000849848	1.49658	0.0393737	8.67757	2.95982	0.00315558	0.0276579	-2.18404
PLA2G7	0.112134	5.90175	4.06447	5.17516e-05	0.000852907	1.49126	0.0915409	5.89749	3.26425	0.00113726	0.0134742	-1.26911
SLC29A1	-0.0843972	4.79543	-4.02786	6.44874e-05	0.00103478	1.47398	-0.0797569	4.79181	-3.5021	0.000505407	0.00734125	-0.33519
EIF4A1	0.0549271	11.585	4.05651	5.35187e-05	0.000880149	1.46005	0.0666251	11.584	4.87116	1.30179e-06	7.60661e-05	4.9929
MAP3K3	-0.100727	5.74646	-4.03607	5.97562e-05	0.000974418	1.45191	-0.10536	5.7457	-4.25929	2.33274e-05	0.000762704	2.37022
RNF219	-0.06941	6.3385	-4.05211	5.45189e-05	0.00089469	1.44284	-0.0666649	6.34455	-3.7305	0.000202577	0.00372017	0.301333
SAMD11	-0.0736915	4.74925	-4.02913	6.151e-05	0.000996694	1.42523	-0.0607837	4.75187	-3.10264	0.00199565	0.020129	-1.66728
PLXNC1	0.128137	6.12391	4.03442	5.87254e-05	0.000959638	1.37379	0.084254	6.11068	2.95198	0.00323607	0.0282032	-2.20645
PTPN6	-0.0917955	5.15621	-4.02763	6.05615e-05	0.000985466	1.35519	-0.0968722	5.15435	-4.1019	4.46574e-05	0.0011796	1.70338
MAGOH	0.0882475	5.77455	4.02647	6.07143e-05	0.000985872	1.34286	0.086603	5.77354	3.96686	7.83732e-05	0.00184297	1.17503
PPP2R5B	-0.108041	6.37965	-4.01884	6.26829e-05	0.00101272	1.31323	-0.0998108	6.37324	-3.71062	0.000218914	0.00395429	0.230229
C2orf24	-0.121117	8.38439	-4.01854	6.27618e-05	0.00101272	1.31206	-0.109906	8.38374	-3.57638	0.000366184	0.00584757	-0.240314
S100A8	0.165265	12.2592	4.01552	6.35582e-05	0.00102343	1.30035	0.12255	12.2577	3.05837	0.00228864	0.0219556	-1.89747
FAM89B	-0.0715095	9.44812	-4.01188	6.45314e-05	0.00103478	1.28624	-0.0705739	9.44649	-3.76496	0.000176937	0.00334439	0.425489
ARFGAP3	0.0787338	6.31971	4.00689	6.58876e-05	0.00105434	1.26694	0.055196	6.32209	2.73029	0.00644653	0.0470853	-2.81581
PXMP4	-0.0687735	5.11435	-4.00325	6.68955e-05	0.00106825	1.25284	-0.0540111	5.11219	-2.99615	0.00280605	0.0252544	-2.07947
PAICS	0.0629098	7.24613	3.99841	6.82547e-05	0.0010877	1.23418	0.0694469	7.24841	4.58086	5.25532e-06	0.000234786	3.68579
SIPA1L2	0.144199	5.97772	3.99763	6.84786e-05	0.00108902	1.23114	0.0844761	5.98151	2.7417	0.00622846	0.0457961	-2.78558
COL23A1	-0.0721411	4.89863	-3.99362	6.96285e-05	0.00110035	1.21568	-0.0660658	4.89645	-3.50478	0.000478597	0.00706303	-0.484382
C1orf198	-0.0879772	5.59946	-3.99316	6.97618e-05	0.00110035	1.21391	-0.0825737	5.59579	-3.59854	0.000336751	0.00547967	-0.163809
TSPAN33	-0.127447	7.45454	-3.98675	7.16443e-05	0.00112544	1.1892	-0.126003	7.44741	-3.77561	0.000169653	0.00328078	0.464086
FGF18	-0.0881814	5.39865	-3.98545	7.20324e-05	0.00112924	1.18419	-0.0840859	5.38819	-3.65334	0.000273197	0.00464135	0.0273842
GPC6	-0.0985	6.21326	-3.98461	7.22835e-05	0.00113088	1.18096	-0.0976576	6.21164	-3.90379	0.000101474	0.00226283	0.936827
ANKRD57	0.0815386	5.10193	3.97336	7.57303e-05	0.00117764	1.13775	0.0814365	5.10022	3.94609	8.53658e-05	0.00196545	1.09618
TCEB3	-0.0737385	6.29879	-3.97127	7.63892e-05	0.00118549	1.12972	-0.0648412	6.28971	-3.32773	0.000909606	0.0115391	-1.06727
SDSL	-0.0850129	5.2377	-3.96841	7.72979e-05	0.00119719	1.11875	-0.0867424	5.23171	-3.79554	0.000156776	0.00310273	0.536585
RIPK4	-0.0917326	5.43211	-3.965	7.83944e-05	0.00121174	1.10569	-0.0908324	5.42676	-3.75871	0.000181347	0.00341154	0.402893
ID3	0.0982655	6.87704	3.9613	7.96014e-05	0.00122732	1.09152	0.0829871	6.87785	3.44175	0.000603477	0.00832588	-0.695263
HARS	0.0753181	6.94516	3.96093	7.97211e-05	0.00122732	1.09013	0.0872513	6.9424	4.56951	5.54156e-06	0.000241941	3.63624
C16orf35	-0.150763	5.1904	-3.9518	8.27801e-05	0.00126935	1.05522	-0.111803	5.19458	-2.79407	0.00531108	0.0407605	-2.6453
ST3GAL5	-0.0685555	6.23001	-3.93298	8.94343e-05	0.00136595	0.983562	-0.0494743	6.2329	-2.78931	0.00538908	0.0411544	-2.65815
FAU	0.0804163	11.7335	3.9292	9.08327e-05	0.00138216	0.969187	0.0742695	11.7345	3.64922	0.000277548	0.00469458	0.0129289
GPRC5B	-0.0667955	4.90592	-3.92914	9.08541e-05	0.00138216	0.96897	-0.0617469	4.9055	-3.37419	0.00077066	0.00999009	-0.917171
ELOF1	-0.0940058	7.28137	-3.91833	9.49635e-05	0.001439	0.92799	-0.0787074	7.27972	-3.26108	0.00114988	0.0135612	-1.27907
NDUFS7	-0.0705172	9.39521	-3.91764	9.52299e-05	0.00144021	0.925396	-0.0517936	9.38736	-2.94741	0.00328382	0.0284586	-2.21948
AIM2	0.131699	6.50306	3.91243	9.7279e-05	0.00146545	0.905679	0.0915802	6.49228	2.82792	0.0047849	0.0378334	-2.55321
FOSB	-0.080802	5.27392	-3.91182	9.75217e-05	0.00146625	0.903371	-0.0673898	5.27069	-3.07094	0.00219535	0.021299	-1.86024
POP7	-0.0582143	6.45288	-3.90934	9.85159e-05	0.00147544	0.893978	-0.0475155	6.45333	-3.07893	0.00213789	0.0209618	-1.8365
PSMD4	-0.0568244	9.05823	-3.90863	9.87987e-05	0.00147681	0.891324	-0.0575462	9.05588	-3.78568	0.000163029	0.0031996	0.500658
AP2M1	-0.0881919	8.64216	-3.89575	0.000104121	0.00154676	0.842747	-0.079791	8.63638	-3.53121	0.000433791	0.00662541	-0.394838
CORO1B	0.0902057	5.70419	3.89573	0.000104128	0.00154676	0.842682	0.0739879	5.70144	3.01817	0.00261184	0.0241305	-2.01549
INPP5F	-0.0896973	5.87181	-3.89537	0.00010428	0.00154676	0.841332	-0.0885101	5.86454	-3.68489	0.000241911	0.00426072	0.138715
PLVAP	-0.128499	5.29457	-3.88506	0.000108741	0.00160674	0.802564	-0.107955	5.29136	-3.12092	0.00185805	0.0191337	-1.7108
C22orf25	-0.121622	8.08937	-3.8829	0.000109697	0.00161777	0.794463	-0.113931	8.08296	-3.62022	0.000310107	0.00512504	-0.0884992
EPHA8	-0.0791542	5.1418	-3.87416	0.000113653	0.00167291	0.761687	-0.077631	5.13904	-3.65662	0.000269778	0.00461374	0.0389095
ITLN1	-0.148332	5.32789	-3.87278	0.000114287	0.00167904	0.756538	-0.131703	5.31371	-3.28955	0.00104086	0.0126627	-1.18913
CHCHD3	-0.0492096	5.83904	-3.86844	0.000116311	0.00170444	0.740297	-0.0403052	5.83804	-2.98928	0.00286932	0.025585	-2.09934
XPO7	-0.122967	7.19655	-3.86813	0.000116458	0.00170444	0.739128	-0.105045	7.18437	-3.31219	0.000961069	0.011956	-1.11705
GNG11	-0.139533	8.04118	-3.8674	0.000116802	0.00170574	0.736404	-0.164997	8.04248	-4.39987	1.2074e-05	0.000456502	2.9097
WBP1	-0.0588866	6.66961	-3.867	0.000116989	0.00170574	0.734921	-0.0568373	6.67154	-3.53427	0.000428865	0.00657622	-0.38443
LILRB5	-0.0706177	4.95709	-3.86626	0.000117342	0.00170766	0.732136	-0.0622387	4.95374	-3.17828	0.00153001	0.0166916	-1.53634
STK17A	-0.0615245	4.93469	-3.86432	0.000118265	0.00171664	0.724887	-0.0706113	4.93118	-4.13168	3.92295e-05	0.00108451	1.81494
DUSP3	0.079889	8.73188	3.86403	0.000118404	0.00171664	0.723799	0.0736777	8.72887	3.36081	0.000808512	0.0104456	-0.960616
ZNF317	-0.0477675	6.93907	-3.86092	0.000119898	0.00173178	0.712209	-0.0408329	6.93709	-3.32778	0.000909456	0.0115391	-1.06712
ALOX12	-0.13608	5.92464	-3.85313	0.000123727	0.0017771	0.683138	-0.141192	5.91983	-3.78793	0.00016158	0.00317925	0.508859
RBM38	-0.170246	10.7251	-3.85196	0.00012431	0.00178216	0.678788	-0.132528	10.7221	-3.04371	0.00240197	0.0228439	-1.94067
ANG	0.0849936	5.57082	3.85027	0.000125159	0.00179101	0.672492	0.0772874	5.56963	3.31003	0.000968415	0.012028	-1.12393
DOLK	-0.0624576	5.73608	-3.84836	0.000126123	0.00180146	0.665402	-0.0549973	5.73312	-3.28966	0.00104043	0.0126627	-1.18876
FAHD1	-0.0707768	6.98971	-3.8433	0.000128718	0.00183512	0.646574	-0.0553758	6.99198	-2.96289	0.00312462	0.0274177	-2.17526
ROM1	-0.0826187	6.17973	-3.84126	0.000129776	0.00184679	0.63901	-0.0829061	6.18114	-3.81307	0.000146222	0.00296791	0.60063
OSBPL10	0.106956	5.17834	3.83939	0.000130752	0.00185726	0.632081	0.107721	5.17636	3.7165	0.000213954	0.0038829	0.251233
ARHGAP24	0.0666524	4.76583	3.78918	0.000166696	0.00229185	0.585297	0.05087	4.75839	2.79064	0.0054537	0.0414392	-2.4545
C19orf57	-0.0719635	4.95684	-3.81444	0.00014449	0.00204487	0.539768	-0.0661667	4.95059	-3.3177	0.000942522	0.0118592	-1.09943
SMU1	-0.058685	6.13015	-3.81391	0.000144801	0.00204552	0.537781	-0.0626281	6.13225	-3.77403	0.00017072	0.00328371	0.458325
SOX4	-0.0747254	6.15036	-3.81298	0.000145335	0.0020493	0.534385	-0.0711834	6.15102	-3.42702	0.000636763	0.00863156	-0.744031
CCR6	0.0828631	7.07679	3.81152	0.000146184	0.00205751	0.529004	0.0944085	7.0736	4.19919	2.93382e-05	0.000883927	2.0843
HIST1H2AE	-0.0821587	4.88589	-3.80486	0.000150118	0.00210615	0.504476	-0.101581	4.88306	-4.36017	1.44335e-05	0.000526351	2.74349
LTB	0.0638217	11.8739	3.80395	0.000150669	0.00210796	0.501099	0.067569	11.874	4.1855	3.11296e-05	0.000927038	2.02932
TSPAN9	-0.144098	6.69153	-3.80363	0.000150861	0.00210796	0.499919	-0.153384	6.68505	-3.84815	0.000127071	0.00267057	0.729721
ILKAP	0.0728442	5.83051	3.80028	0.000152882	0.00213232	0.487635	0.0808322	5.82983	4.04583	5.64286e-05	0.0014177	1.47848
C9orf25	-0.0644884	5.55796	-3.79637	0.000155282	0.00215801	0.473249	-0.0733296	5.55597	-4.15141	3.60524e-05	0.00103372	1.8932
RAB3GAP1	0.0591051	7.81216	3.79053	0.000158926	0.00220467	0.451837	0.0467861	7.81012	3.00459	0.00273005	0.0248312	-2.05498
DDR1	-0.0922241	5.72059	-3.78934	0.000159677	0.00221111	0.447487	-0.0779336	5.71786	-3.0896	0.00206334	0.0205174	-1.80472
UBL7	-0.121119	6.35894	-3.78701	0.00016116	0.00222765	0.438952	-0.116415	6.35484	-3.67019	0.000256042	0.00443788	0.0867333
SESN3	-0.16691	7.26031	-3.78138	0.000164801	0.00226984	0.418336	-0.146917	7.25712	-3.2493	0.00119805	0.0139375	-1.31609
RBPMS2	-0.18784	5.58294	-3.77745	0.000167391	0.0022973	0.403948	-0.15727	5.57211	-2.97821	0.002974	0.0263661	-2.13127
EEF1A1	0.0807825	13.3812	3.76798	0.000174724	0.00236844	0.398813	0.0853724	13.3866	4.06646	5.21732e-05	0.00133249	1.57846
AP3B1	0.0452429	8.49982	3.7742	0.000169552	0.00232283	0.392113	0.0366693	8.5027	2.89795	0.00384352	0.0320487	-2.35926
BCL2L1	-0.153992	11.1374	-3.77142	0.000171428	0.0023439	0.381959	-0.117425	11.1322	-2.89091	0.00392989	0.0325927	-2.37897
C14orf80	-0.0773169	5.92696	-3.77102	0.000171699	0.0023439	0.380501	-0.0534731	5.92198	-2.70452	0.00696413	0.0498083	-2.8836
GORASP1	0.0630622	6.92262	3.77058	0.000172001	0.0023439	0.378878	0.0506781	6.9228	2.95073	0.00324909	0.0282847	-2.21002
C20orf177	0.0670778	8.1808	3.76889	0.000173153	0.00235544	0.37272	0.0548193	8.17443	3.12242	0.00184871	0.019063	-1.70627
KCNN4	0.0794132	5.67492	3.75805	0.00018072	0.00244115	0.333268	0.0749585	5.67583	3.39417	0.00071721	0.00945614	-0.852001
AQR	0.071876	5.04017	3.71997	0.000215507	0.00281254	0.30937	0.0687342	5.04385	3.34292	0.000879263	0.0112366	-0.89418
NRGN	-0.159053	9.6145	-3.74976	0.000186719	0.00251338	0.303156	-0.146239	9.61556	-3.30926	0.000971066	0.0120415	-1.12641
HOXD3	-0.0870375	5.27851	-3.74576	0.000189676	0.00254872	0.288674	-0.0781109	5.27084	-3.20061	0.00141748	0.0158714	-1.46762
CEACAM21	-0.072862	5.41814	-3.73964	0.00019429	0.00260166	0.266518	-0.0732019	5.41367	-3.55207	0.000401233	0.00626643	-0.32371
BAG3	0.0898481	6.00786	3.73849	0.000195176	0.002609	0.262323	0.0807075	6.00285	3.65484	0.000271631	0.00462493	0.0326435
M6PRBP1	0.0940779	9.73087	3.7369	0.000196393	0.00262072	0.256595	0.0769954	9.73577	3.03913	0.00243842	0.022964	-1.95413
CYP11A1	-0.0798089	5.26293	-3.7356	0.000197394	0.00262954	0.251907	-0.0781477	5.26172	-3.43904	0.000609481	0.00835802	-0.704257
ADCY7	-0.0668793	6.62167	-3.73411	0.000198552	0.00264039	0.246519	-0.0617858	6.62668	-3.2777	0.00108501	0.0130774	-1.22665
LOC646531	-0.0929579	10.1939	-3.73332	0.000199166	0.00264401	0.24367	-0.0753954	10.186	-2.92989	0.003473	0.0296976	-2.26927
C6orf138	-0.0699917	5.10581	-3.7313	0.000200749	0.00266044	0.236376	-0.0680986	5.10069	-3.39448	0.000716401	0.00945614	-0.850977
C17orf49	-0.0674419	9.47877	-3.7224	0.000207865	0.00274002	0.204281	-0.0506775	9.47374	-2.75799	0.00592886	0.0441908	-2.74222
C19orf22	-0.0964684	12.4436	-3.72237	0.00020789	0.00274002	0.204171	-0.0953194	12.4386	-3.76438	0.000177344	0.00334439	0.423381
NRK	-0.0804055	5.49277	-3.72202	0.000208174	0.00274002	0.202911	-0.0774258	5.48628	-3.43915	0.000609238	0.00835802	-0.703895
DCAF16	0.0646606	5.32915	3.71786	0.000211586	0.00278018	0.187935	0.0896393	5.32429	4.81879	1.68383e-06	9.36219e-05	4.75144
EMILIN2	0.0775065	8.22919	3.71351	0.000215214	0.00281254	0.172276	0.0605541	8.22647	2.88561	0.00399606	0.033035	-2.39377
CCDC50	0.0683831	6.77191	3.71326	0.000215419	0.00281254	0.171399	0.0685417	6.7687	3.77562	0.000169649	0.00328078	0.464104
C12orf10	-0.0662707	8.64105	-3.70937	0.000218718	0.00284481	0.157401	-0.052539	8.63739	-3.01647	0.00262632	0.0241305	-2.02042
TMEM207	-0.079118	5.25511	-3.70492	0.000222541	0.00288481	0.141445	-0.0848193	5.24897	-3.82175	0.000141245	0.00288971	0.632465
CDK2	-0.0526342	4.85736	-3.69935	0.000227415	0.00294227	0.121497	-0.0536932	4.85649	-3.47745	0.00052946	0.0076047	-0.576303
CUTL1	0.095796	7.041	3.69899	0.000227737	0.00294227	0.120197	0.0655815	7.03892	2.7259	0.00653211	0.0475753	-2.8274
UBE2V1	-0.067214	5.21224	-3.69376	0.000232409	0.0029926	0.101504	-0.0637846	5.21229	-3.30549	0.000984074	0.0121637	-1.13844
OSBP2	-0.225749	7.6331	-3.68633	0.000239205	0.00306052	0.0749759	-0.182029	7.62023	-2.92568	0.00351992	0.0300655	-2.28119
COBLL1	0.106348	5.81748	3.68626	0.00023927	0.00306052	0.0747236	0.0978402	5.81455	3.45017	0.000585213	0.00817708	-0.667337
ZNF276	-0.0598278	5.95694	-3.68526	0.000240198	0.0030673	0.0711611	-0.0463543	5.95675	-2.91432	0.0036494	0.0307963	-2.31327
ZNF653	-0.0916167	6.7826	-3.68428	0.000241117	0.00307394	0.0676484	-0.0781265	6.77318	-3.21159	0.00136497	0.0155052	-1.43363
SLC14A1	-0.128256	5.97726	-3.68264	0.000242649	0.00308837	0.0618203	-0.110072	5.96998	-3.0925	0.0020435	0.0204165	-1.79607
S100A13	-0.071912	6.33668	-3.67557	0.000249382	0.00316884	0.0366355	-0.0693803	6.34035	-3.56887	0.00037669	0.00597194	-0.266128
GGA2	0.0681377	7.4509	3.67313	0.000251745	0.00317792	0.0279617	0.0912429	7.44972	5.19435	2.52023e-07	2.19186e-05	6.53757
NFXL1	0.13955	5.32896	3.66462	0.000260156	0.00325097	-0.00226916	0.112391	5.33347	2.8836	0.00402145	0.033103	-2.39939
SSBP2	-0.0647517	7.04157	-3.66429	0.000260482	0.00325097	-0.00342106	-0.0873723	7.0399	-4.75544	2.29112e-06	0.000121872	4.46271
PI16	0.121767	6.31527	3.66059	0.000264228	0.00328627	-0.0165515	0.121843	6.30195	3.74107	0.00019436	0.0035778	0.339309
CXCR5	0.111265	7.53372	3.66024	0.000264589	0.00328627	-0.017807	0.130694	7.53019	4.17631	3.23889e-05	0.000949868	1.99254
VPS28	-0.070004	9.5556	-3.6552	0.000269766	0.00333982	-0.0356237	-0.0718548	9.55289	-3.67142	0.000254828	0.00442677	0.091087
LDHA	0.0627229	9.90933	3.6495	0.000275744	0.0034029	-0.0557733	0.0800227	9.91442	4.59216	4.98441e-06	0.000226146	3.73526
WIBG	0.0584148	6.21746	3.64595	0.000279537	0.0034442	-0.0683321	0.0588	6.21671	3.58233	0.000358048	0.0057654	-0.219806
RAMP2	-0.0816937	5.23841	-3.64533	0.000280207	0.00344694	-0.0705303	-0.0828288	5.23656	-3.53012	0.000435562	0.00663931	-0.398552
ALOX15B	-0.0659355	4.97423	-3.64016	0.000285811	0.00351029	-0.0887324	-0.0601403	4.97218	-3.14176	0.001732	0.0182197	-1.64776
AHCY	0.0547775	7.53775	3.63775	0.000288473	0.00353173	-0.0972511	0.0480179	7.54007	3.13621	0.00176478	0.0184691	-1.66459
ZNF101	0.0632798	5.46473	3.63415	0.000292478	0.00357509	-0.10992	0.0649429	5.4617	3.65574	0.000270691	0.00461912	0.0358161
RNF144	0.0712626	6.85238	3.63325	0.000293484	0.00358171	-0.113074	0.074126	6.854	3.75013	0.000187575	0.00349461	0.371907
FLJ40125	-0.0662228	4.97227	-3.6327	0.000294104	0.00358361	-0.115014	-0.0615731	4.96721	-3.20187	0.00141137	0.0158455	-1.46373
ACSL1	0.188248	8.54292	3.62586	0.000301899	0.003667	-0.139046	0.135678	8.55438	2.75743	0.00593889	0.0442149	-2.74371
BSG	-0.137534	10.7732	-3.62504	0.000302845	0.00367271	-0.141921	-0.11715	10.7726	-3.01719	0.00262019	0.0241305	-2.01833
CTTN	-0.126951	5.9222	-3.62361	0.000304502	0.00368632	-0.146933	-0.14257	5.91686	-3.92241	9.40609e-05	0.00212132	1.00674
TNFSF4	-0.0647884	5.02081	-3.62325	0.000304923	0.00368632	-0.148201	-0.0811314	5.01639	-4.24745	2.37769e-05	0.000770552	2.27939
ZNHIT2	0.0596658	5.13541	3.61856	0.000310429	0.00374701	-0.164638	0.0543364	5.13644	3.13892	0.00174875	0.0183262	-1.65639
FLJ10213	0.06901	7.75881	3.61408	0.000315786	0.00379348	-0.180349	0.0540686	7.76155	2.7703	0.00571105	0.042975	-2.70928
CCDC90A	-0.0692599	5.67232	-3.61384	0.000316069	0.00379348	-0.181172	-0.0554053	5.66982	-2.74029	0.0062551	0.0459045	-2.78933
ZNF250	0.0471556	4.94659	3.61278	0.000317353	0.00380085	-0.184895	0.0577951	4.94616	4.10833	4.33361e-05	0.00115658	1.72274
FOLR2	-0.0676919	5.09684	-3.6099	0.000320847	0.00383673	-0.194947	-0.0653556	5.08922	-3.31608	0.000947935	0.0118745	-1.10461
FLJ20489	-0.137168	7.0758	-3.60738	0.000323941	0.00386176	-0.203759	-0.146081	7.06927	-3.7986	0.000154886	0.00307896	0.547728
CBLN3	0.0771878	5.40968	3.60551	0.000326251	0.00388329	-0.210282	0.0838083	5.41119	3.63766	0.000290127	0.00488592	-0.0276115
PLLP	-0.0635344	5.00256	-3.60426	0.000327814	0.00389588	-0.214669	-0.0596127	5.00047	-3.1879	0.00148057	0.0163371	-1.5068
TRMT61A	-0.0651246	5.5861	-3.60206	0.000330567	0.00392256	-0.222347	-0.0606324	5.584	-3.3163	0.000947189	0.0118745	-1.1039
ZFYVE21	-0.0404226	7.06767	-3.59964	0.00033362	0.00395271	-0.230785	-0.041145	7.06856	-3.49114	0.000503376	0.00733516	-0.530334
FGF23	-0.0853714	5.33294	-3.59834	0.000335263	0.00396608	-0.235294	-0.0793428	5.33101	-3.17513	0.00154655	0.0167776	-1.54601
CST3	0.0771052	12.2288	3.59443	0.000340277	0.00401308	-0.248917	0.0819398	12.2314	3.68645	0.000240452	0.00426072	0.144255
EBF1	0.0800206	5.02761	3.59352	0.00034145	0.00402077	-0.252074	0.0972967	5.02138	4.17483	3.25972e-05	0.000952356	1.9866
DTX1	-0.070922	5.13751	-3.58851	0.000347997	0.00408539	-0.269501	-0.0793107	5.137	-3.93529	8.92318e-05	0.00203022	1.05533
SP100	0.0822901	6.47979	3.58453	0.00035329	0.00414122	-0.283351	0.0678756	6.47606	2.9101	0.00369856	0.0310413	-2.32515
RTN1	-0.0844643	5.15972	-3.55748	0.000397233	0.00454522	-0.284635	-0.0825166	5.15282	-3.29735	0.00102564	0.0125369	-1.07329
AP2A1	-0.115871	6.70263	-3.5822	0.000356407	0.00417142	-0.291408	-0.117119	6.7037	-3.55863	0.000391479	0.00617479	-0.301261
POLDIP2	0.0498267	5.2138	3.57979	0.000359672	0.00420326	-0.299774	0.0445757	5.21294	3.05511	0.0023134	0.0221364	-1.90709
ATP6V1C1	0.0867045	5.987	3.57774	0.000362474	0.0042232	-0.306891	0.0757845	5.98945	3.01779	0.00261503	0.0241305	-2.01658
HDGF	-0.104783	8.23506	-3.56779	0.000376333	0.00435181	-0.341301	-0.0895484	8.22881	-3.03921	0.00243778	0.022964	-1.9539
SORBS3	0.0826587	5.87953	3.56705	0.000377389	0.00435749	-0.343869	0.076522	5.8824	3.42372	0.000644447	0.00867473	-0.754922
AKT1S1	-0.071551	5.03925	-3.56337	0.000382652	0.00441165	-0.356567	-0.0642571	5.0357	-3.02789	0.00253006	0.0236251	-1.98708
HIST1H3F	-0.0815801	5.38376	-3.55911	0.000388842	0.004463	-0.371276	-0.100429	5.38535	-4.14077	3.77338e-05	0.0010545	1.85096
INSIG1	-0.072504	7.44925	-3.555	0.000394894	0.00452574	-0.385434	-0.0672091	7.45258	-3.42073	0.000651481	0.00873891	-0.764779
TMBIM1	-0.057102	8.41807	-3.55307	0.000397773	0.00454522	-0.39209	-0.059085	8.4201	-3.56625	0.000380423	0.00601272	-0.275127
EPHA10	-0.0682604	5.04597	-3.54978	0.00040272	0.00459494	-0.403418	-0.0675338	5.04521	-3.3291	0.000905203	0.0115212	-1.06288
RIOK3	-0.129561	8.2855	-3.54245	0.000413935	0.00470897	-0.428584	-0.116008	8.27883	-3.17275	0.00155915	0.0168842	-1.55331
UBE2F	-0.0721655	8.7214	-3.54082	0.000416471	0.00473084	-0.434178	-0.0614419	8.71436	-2.92133	0.00356903	0.0303505	-2.2935
RNF122	-0.0670911	6.03878	-3.53821	0.000420554	0.00477019	-0.443115	-0.0794689	6.04231	-4.07261	5.04141e-05	0.00130048	1.58272
P2RY2	0.0681633	5.02897	3.53746	0.000421747	0.0047767	-0.445711	0.0581237	5.0239	2.93423	0.0034252	0.0294194	-2.25695
RAPGEF1	-0.0652917	4.94987	-3.53214	0.000430216	0.00486548	-0.463921	-0.0684775	4.94601	-3.49904	0.000488892	0.00715526	-0.503759
CD70	0.0639262	5.26194	3.53147	0.000431287	0.00487045	-0.466197	0.0645691	5.26003	3.45282	0.000579555	0.00815593	-0.658508
ADK	0.0723356	6.67877	3.52855	0.000436025	0.00491675	-0.476202	0.0921461	6.67794	4.38935	1.26604e-05	0.000471559	2.86552
RAD23B	0.0594813	5.35905	3.5279	0.000437083	0.00492149	-0.478422	0.0546511	5.35741	3.1808	0.00151691	0.0165722	-1.52861
CHMP7	0.0708023	5.67387	3.52443	0.000442772	0.00497828	-0.490263	0.0607906	5.67734	3.20433	0.00139946	0.0157425	-1.4561
HIST1H3H	-0.121591	5.87379	-3.51991	0.0004503	0.00505556	-0.505698	-0.15107	5.86978	-4.1505	3.61925e-05	0.0010339	1.88961
CGGBP1	-0.0470889	8.08929	-3.51583	0.000457203	0.00512559	-0.519622	-0.0634983	8.08425	-4.83368	1.56545e-06	8.81336e-05	4.81983
ISCU	-0.0486862	9.6987	-3.51203	0.000463708	0.00518345	-0.532554	-0.0481262	9.69745	-3.37948	0.000756151	0.00983506	-0.899943
PCNXL2	0.0634196	5.13905	3.50934	0.000468366	0.00522038	-0.5417	0.0695268	5.13609	4.00235	6.76629e-05	0.00164115	1.31069
GALNT2	-0.0578967	4.87596	-3.50846	0.000469896	0.00522809	-0.544684	-0.052847	4.87347	-3.00133	0.00275925	0.0249497	-2.06447
PDRG1	-0.0460753	6.68014	-3.50649	0.000473343	0.00524806	-0.551372	-0.0434021	6.68003	-3.25318	0.00118198	0.013821	-1.30391
DCUN1D1	-0.11833	6.54237	-3.50636	0.000473571	0.00524806	-0.551813	-0.109886	6.53031	-3.08947	0.00206424	0.0205174	-1.80511
TNFRSF13C	0.0780096	5.08856	3.49922	0.000486297	0.00535829	-0.576074	0.0834333	5.08682	3.50956	0.000470192	0.00698765	-0.468247
MFHAS1	0.0830665	5.82918	3.49546	0.00049311	0.00541535	-0.588801	0.094869	5.82227	3.93821	8.81719e-05	0.00201801	1.06635
C21orf128	-0.082348	5.31248	-3.49252	0.000498501	0.00546157	-0.598747	-0.0878443	5.30983	-3.552	0.000401351	0.00626643	-0.323977
GFOD2	-0.094055	6.33812	-3.48991	0.000503347	0.00550683	-0.607594	-0.098327	6.32565	-3.60438	0.000329366	0.0053822	-0.143554
SEPT4	-0.100413	5.59314	-3.48616	0.000510375	0.00555952	-0.620273	-0.10857	5.5813	-3.54068	0.00041873	0.00646435	-0.362628
MXI1	-0.113643	5.48254	-3.4858	0.000511046	0.00555952	-0.621475	-0.0973177	5.47333	-2.88057	0.00405998	0.0333489	-2.40784
C17orf39	-0.0682622	6.17507	-3.4743	0.000535353	0.0057341	-0.627481	-0.0716714	6.17306	-3.45311	0.000581584	0.00815593	-0.62886
CTDSPL	-0.127495	6.25395	-3.48299	0.000516387	0.00560182	-0.630981	-0.141891	6.24624	-3.685	0.000241802	0.00426072	0.139126
CARHSP1	-0.0717563	9.05614	-3.48235	0.000517608	0.00560718	-0.63314	-0.0770675	9.04527	-3.74646	0.000190297	0.00352827	0.35869
TMEM86B	-0.135607	7.72954	-3.48185	0.000518553	0.00560954	-0.634808	-0.108342	7.72573	-2.73851	0.00628884	0.0460644	-2.79406
TCEA3	0.101053	6.60013	3.47454	0.000532729	0.00572672	-0.659462	0.0920583	6.60479	3.39598	0.000712544	0.00942685	-0.846081
RNF10	-0.147121	8.35197	-3.47435	0.000533098	0.00572672	-0.660096	-0.124234	8.34623	-2.8974	0.00385029	0.0320705	-2.36082
LMTK3	0.0795821	5.87363	3.47249	0.000536759	0.0057341	-0.66635	0.0848193	5.8807	3.83729	0.000132729	0.0027594	0.689647
SNORD33	0.0680259	5.45862	3.46786	0.000545986	0.00581656	-0.681927	0.0665111	5.45138	3.2403	0.00123605	0.0142352	-1.34424
IFI16	0.104823	8.36405	3.46472	0.000552336	0.00586852	-0.692492	0.105559	8.37369	3.68484	0.000241954	0.00426072	0.13855
COPA	0.0436056	9.37966	3.46469	0.000552393	0.00586852	-0.692587	0.0497422	9.37763	3.85207	0.000125084	0.00263599	0.744222
SLC25A38	-0.0747012	6.8479	-3.46432	0.000553146	0.00586852	-0.693832	-0.0580827	6.8411	-2.7201	0.00664686	0.0481835	-2.84269
ARSD	0.0833856	6.33997	3.4633	0.000555218	0.00588241	-0.697247	0.0687386	6.33757	2.78848	0.00540276	0.0412181	-2.66039
SLC36A4	0.0970756	5.46986	3.46209	0.000557693	0.00588802	-0.701312	0.109636	5.46524	3.83088	0.000136183	0.00280851	0.666018
RPL18	0.0498476	13.3647	3.46195	0.000557982	0.00588802	-0.701785	0.0542476	13.3686	3.82282	0.000140639	0.00288839	0.636417
SREBF2	-0.0707239	5.14071	-3.46003	0.000561925	0.00591286	-0.708218	-0.0683502	5.13487	-3.1923	0.00145841	0.0161619	-1.49323
HDC	-0.211603	6.4794	-3.45075	0.000581387	0.00610101	-0.739318	-0.260033	6.49074	-4.11649	4.18557e-05	0.00112485	1.75492
GYG1	0.0750136	8.44082	3.44885	0.000585433	0.00613512	-0.745652	0.0681187	8.44369	3.30009	0.00100297	0.0122988	-1.15563
SLC35D2	0.0652587	5.68596	3.44754	0.000588253	0.00614796	-0.750039	0.0561363	5.68406	2.85108	0.00445271	0.0359823	-2.48959
UTP14A	0.0458539	6.73251	3.44704	0.000589328	0.00615086	-0.751706	0.0590985	6.73086	4.32573	1.68321e-05	0.000579581	2.60044
WARS	-0.101277	8.99254	-3.44491	0.000593945	0.00618232	-0.758832	-0.107819	8.98736	-3.5479	0.000407566	0.00633782	-0.33799
PFKM	0.0507896	5.11908	3.44444	0.000594969	0.00618463	-0.760405	0.0468974	5.11578	3.04152	0.0024193	0.0229239	-1.9471
HES4	-0.146809	6.83362	-3.44309	0.000597905	0.00620678	-0.764899	-0.125295	6.82616	-2.99038	0.00285911	0.0255235	-2.09617
FAM110A	-0.0740042	8.25675	-3.43966	0.000605446	0.00626819	-0.776342	-0.0681745	8.25298	-3.0654	0.00223603	0.021632	-1.87667
ATF5	-0.0813786	6.95368	-3.43705	0.000611248	0.00630282	-0.785048	-0.0718433	6.94616	-2.91361	0.00365758	0.0308253	-2.31526
FAM102A	0.0836615	6.65952	3.43661	0.000612237	0.00630282	-0.786524	0.0765772	6.66222	3.75292	0.000185526	0.00347321	0.381986
BCL11A	0.0981806	6.38684	3.43286	0.000620658	0.00636587	-0.798993	0.103822	6.39117	3.5373	0.000424049	0.00652019	-0.374136
C7orf41	-0.090527	8.56614	-3.42897	0.000629531	0.00641424	-0.811947	-0.0990721	8.56833	-3.5284	0.000438376	0.006643	-0.404419
CREBL1	-0.0661032	5.45836	-3.42567	0.000637151	0.0064787	-0.822925	-0.0761778	5.45714	-3.82253	0.000140806	0.00288839	0.635324
IFRD2	-0.0662971	5.84667	-3.4255	0.000637538	0.0064787	-0.823479	-0.0625103	5.84554	-3.12521	0.00183143	0.018946	-1.69785
MAL	0.0935513	10.1303	3.42394	0.000641155	0.00649247	-0.828641	0.0986941	10.1352	3.81093	0.000147471	0.0029776	0.592811
LOC729905	-0.075995	5.31218	-3.42212	0.000645416	0.00651583	-0.834684	-0.0673604	5.31239	-2.89371	0.00389538	0.0323762	-2.37115
SHMT2	0.0484802	8.60245	3.42124	0.000647495	0.00652827	-0.837618	0.0600051	8.59815	4.36646	1.40321e-05	0.000515378	2.76975
PTGS1	-0.0637057	5.04139	-3.41889	0.000653047	0.00655853	-0.845407	-0.0672512	5.04103	-3.3888	0.000731229	0.00959178	-0.869557
AGRN	-0.0693246	5.69362	-3.41846	0.000654075	0.00656031	-0.846842	-0.0671016	5.69557	-3.19145	0.00146267	0.0161847	-1.49586
RNF123	-0.101242	7.17168	-3.41641	0.000658955	0.00659371	-0.853622	-0.101536	7.16906	-3.41217	0.000672026	0.00896771	-0.792962
C1QB	0.119781	5.0257	3.41337	0.000666269	0.00665504	-0.86369	0.148335	5.01809	4.042	5.73416e-05	0.00143596	1.46364
CEP68	0.0742365	5.11977	3.41308	0.000666971	0.00665504	-0.86465	0.0644659	5.12257	3.10203	0.00197949	0.0200628	-1.76755
SASH3	-0.0496401	9.39718	-3.40694	0.000681987	0.00676984	-0.884953	-0.0414696	9.39491	-2.78133	0.0055222	0.0417167	-2.67966
RBM28	-0.0541716	5.44091	-3.40401	0.000689254	0.00682441	-0.894618	-0.0496542	5.43933	-2.87136	0.00417913	0.0340376	-2.43346
KDELR1	0.0511348	7.24256	3.40206	0.000694155	0.00686025	-0.901077	0.0562817	7.23968	3.61956	0.000310887	0.00512504	-0.0907932
EPHA4	0.057172	5.09166	3.39493	0.000712275	0.00700631	-0.924566	0.0508258	5.09479	2.89813	0.00384139	0.0320487	-2.35877
TMEM87A	-0.0490876	9.81045	-3.39474	0.000712753	0.00700631	-0.925178	-0.0588325	9.81371	-3.80129	0.000153241	0.00305955	0.557539
LGTN	0.0615403	6.63529	3.39287	0.000717582	0.00703319	-0.931331	0.0476847	6.63193	2.76318	0.0058361	0.0436576	-2.72835
PPBP	-0.156419	8.95528	-3.39285	0.000717635	0.00703319	-0.931399	-0.129477	8.96903	-2.72742	0.00650244	0.0474039	-2.8234
MKRN1	-0.10335	11.7976	-3.38739	0.000731918	0.00714593	-0.949357	-0.0949577	11.7903	-3.11644	0.00188621	0.0192693	-1.72428
ITM2C	0.0790274	7.68094	3.38463	0.000739236	0.00720825	-0.958421	0.0782728	7.6787	3.29631	0.00101641	0.0124438	-1.16766
TBC1D8	-0.0640045	5.57925	-3.37357	0.000769241	0.00746309	-0.994662	-0.0647469	5.5754	-3.32722	0.000911272	0.0115413	-1.06893
MRPL55	-0.0611711	5.40859	-3.36733	0.000787884	0.00761522	-1.00067	-0.0625872	5.4	-3.26239	0.00114651	0.0135422	-1.26126
ESPN	-0.128677	5.17096	-3.36809	0.000784542	0.00759244	-1.0126	-0.11568	5.15942	-2.97492	0.00300576	0.0265865	-2.14073
TMEM63B	-0.0982802	5.43716	-3.36446	0.0007948	0.00766708	-1.02442	-0.092281	5.43231	-3.16494	0.00160114	0.0171284	-1.57719
ITIH4	0.0841935	5.18716	3.35252	0.000829511	0.00793799	-1.06333	0.082042	5.18435	3.18102	0.00151579	0.0165722	-1.52794
NUDT1	-0.0733897	5.1695	-3.34772	0.000843849	0.00804525	-1.07892	-0.0715471	5.16559	-3.07468	0.00216826	0.0211312	-1.84913
TAOK1	0.130498	6.83589	3.34496	0.000852218	0.00810501	-1.0879	0.123775	6.81897	3.01629	0.00262787	0.0241305	-2.02095
BCCIP	0.0645241	6.47821	3.34431	0.00085417	0.00811356	-1.08998	0.0621874	6.4783	3.15259	0.00166971	0.0176902	-1.61487
GRAMD4	0.0697363	5.92709	3.34326	0.000857399	0.00813422	-1.09342	0.0614117	5.92272	2.79643	0.00527266	0.0406274	-2.6389
NPM3	0.063404	6.51898	3.34148	0.000862855	0.00817592	-1.09919	0.0520985	6.5175	2.83589	0.00466813	0.0371955	-2.53137
DCI	-0.0696253	6.69426	-3.33553	0.00088132	0.00831005	-1.11844	-0.0733721	6.69288	-3.43153	0.000626392	0.00852092	-0.729118
AP3M2	0.0732746	6.44983	3.32647	0.000910169	0.00856114	-1.14773	0.0731919	6.45364	3.52156	0.000449675	0.0067609	-0.427607
HGD	-0.0748416	5.40985	-3.3197	0.00093229	0.00875853	-1.16956	-0.0825205	5.40495	-3.39215	0.000722463	0.00950914	-0.85862
DEGS1	0.0952886	8.44209	3.31428	0.000950344	0.00891728	-1.18698	0.090584	8.4479	3.11891	0.00187059	0.019186	-1.71683
TAPBPL	-0.0620647	7.15337	-3.30939	0.000966916	0.00902884	-1.20269	-0.0613526	7.15101	-3.04316	0.0024063	0.0228569	-1.94228
PTCRA	-0.0692596	5.029	-3.28601	0.00105344	0.00961556	-1.24281	-0.0793896	5.02226	-3.51649	0.000460477	0.00689643	-0.416919
AQP10	-0.147871	5.9888	-3.2905	0.00103353	0.00951264	-1.26319	-0.140924	5.97363	-2.93688	0.0033964	0.0292698	-2.24945
ZMYM3	0.0628612	5.03969	3.28748	0.00104457	0.00957994	-1.27283	0.0577414	5.04661	3.06172	0.00226338	0.0217674	-1.88754
DARS	0.0523893	9.85177	3.27913	0.00107563	0.00978342	-1.29943	0.0747603	9.85047	5.22478	2.14896e-07	1.94999e-05	6.68782
SPSB3	-0.0550653	9.73007	-3.27602	0.00108745	0.00985604	-1.30934	-0.0522252	9.7256	-3.16401	0.00160622	0.0171563	-1.58004
MSL3L1	0.0991959	7.41615	3.27156	0.00110454	0.00999207	-1.32349	0.0937473	7.39725	3.00408	0.00273462	0.0248351	-2.05647
RPLP0	0.0777351	8.29318	3.2711	0.00110634	0.00999207	-1.32497	0.0810062	8.29736	3.52785	0.000439261	0.006643	-0.406257
MAP2K3	-0.107257	5.43903	-3.27042	0.00110898	0.0100042	-1.32713	-0.0988949	5.42844	-2.99479	0.00281847	0.0253114	-2.0834
EPB41	-0.107279	5.78476	-3.26835	0.00111703	0.010065	-1.33369	-0.0962557	5.78726	-2.83351	0.00470266	0.0373851	-2.53789
PINK1	-0.0856591	7.70595	-3.26654	0.00112414	0.0101054	-1.33944	-0.108234	7.70746	-4.32754	1.66972e-05	0.000577513	2.60793
NIT2	0.0580146	5.45881	3.26499	0.00113021	0.0101482	-1.34432	0.0652475	5.45678	3.66234	0.0002639	0.00454343	0.0590678
HMGCL	0.0507404	5.73193	3.26386	0.0011347	0.0101767	-1.34792	0.0460958	5.73236	2.79697	0.00526404	0.0406047	-2.63745
C9orf23	0.0468685	5.31526	3.2611	0.00114567	0.0102512	-1.35665	0.0528359	5.31595	3.46891	0.000546345	0.0077892	-0.604857
COL20A1	-0.0569947	4.88148	-3.25647	0.00116436	0.0103943	-1.37131	-0.0654231	4.87771	-3.52734	0.000440111	0.006643	-0.408019
PARP6	-0.0506432	4.98609	-3.25388	0.00117491	0.0104643	-1.37949	-0.0512718	4.98506	-3.05476	0.00231609	0.0221364	-1.90813
C10orf47	-0.0530221	4.95984	-3.24943	0.00119327	0.0105911	-1.39354	-0.0503759	4.95896	-2.82891	0.00477031	0.0377756	-2.55051
SLC25A14	-0.0471527	6.65031	-3.24653	0.00120535	0.0106616	-1.40268	-0.0590534	6.65285	-3.90414	0.000101333	0.00226283	0.938106
EEF1D	0.0727811	8.36919	3.23242	0.0012698	0.0111638	-1.41182	0.071141	8.36572	3.07498	0.00217257	0.0211312	-1.81523
PFAS	0.0666643	5.53751	3.24342	0.00121847	0.0107652	-1.41248	0.0841979	5.54064	3.83353	0.000134744	0.00278683	0.675787
TTLL3	-0.0614216	5.80486	-3.22838	0.00128927	0.0112618	-1.41311	-0.0669167	5.8063	-3.50085	0.000488845	0.00715526	-0.460901
MTMR11	-0.0596282	4.99756	-3.2317	0.00127296	0.0111699	-1.41407	-0.0558275	4.99252	-2.90619	0.00375372	0.0314359	-2.30145
DIXDC1	-0.0622342	5.06853	-3.24279	0.00122113	0.0107764	-1.41446	-0.0631195	5.06562	-3.08781	0.00207569	0.0206031	-1.81006
INF2	0.0882336	5.69077	3.24175	0.00122555	0.0108031	-1.41773	0.0878261	5.68722	3.35235	0.000833335	0.0107125	-0.988005
PLA2G6	-0.0527691	5.16185	-3.24026	0.00123189	0.0108465	-1.42241	-0.0498173	5.16272	-2.94947	0.00326224	0.0283671	-2.21361
GPR156	-0.055276	4.83562	-3.23129	0.00127082	0.0111638	-1.45059	-0.0549701	4.8367	-3.02596	0.0025461	0.0237461	-1.99273
SELK	-0.0851585	7.00414	-3.23039	0.00127479	0.0111732	-1.45341	-0.0864958	6.99884	-3.26195	0.00114642	0.0135422	-1.27635
JOSD1	0.0553437	6.61008	3.2282	0.0012845	0.0112419	-1.46029	0.072741	6.6084	4.16694	3.37247e-05	0.000981579	1.95507
CNTNAP1	0.0575077	5.02672	3.22631	0.00129293	0.011281	-1.46621	0.0600948	5.02662	3.22221	0.00131588	0.0150361	-1.40064
S100A12	0.19732	8.59589	3.22005	0.00132122	0.0114759	-1.4858	0.16686	8.60473	2.78203	0.00551043	0.0417095	-2.67778
NF2	-0.0604466	4.96167	-3.21021	0.00136682	0.0118187	-1.51651	-0.0585711	4.95567	-2.92387	0.00354028	0.0302059	-2.28631
TTL	-0.0486852	6.09081	-3.20799	0.00137732	0.0118695	-1.52343	-0.0454315	6.09381	-2.81966	0.00490872	0.0384818	-2.57578
C22orf40	-0.0477742	5.54244	-3.20579	0.00138776	0.0119439	-1.53026	-0.0495098	5.54166	-3.12864	0.00181043	0.0188419	-1.6875
HERC1	-0.0528478	7.51134	-3.20552	0.00138904	0.0119439	-1.5311	-0.0481032	7.51472	-2.81773	0.00493807	0.0386224	-2.58104
ARID5B	0.0785901	6.92942	3.20507	0.00139121	0.0119492	-1.53251	0.0936273	6.93186	3.8907	0.000107018	0.00235838	0.88782
RPL24	0.079438	11.2344	3.20003	0.00141555	0.0121178	-1.54819	0.0700987	11.2408	3.01533	0.00263611	0.0241664	-2.02374
VIM	0.0905814	11.648	3.19636	0.00143346	0.012239	-1.55957	0.111764	11.6565	3.77127	0.000172593	0.00330324	0.448311
CPM	-0.0662365	5.35835	-3.19427	0.0014438	0.0122909	-1.56606	-0.0720673	5.34985	-3.30448	0.000987581	0.0121875	-1.14165
PDE6D	-0.0402511	6.4825	-3.19396	0.00144533	0.0122909	-1.56702	-0.0408747	6.48485	-3.05559	0.00230975	0.0221306	-1.90568
ENG	0.0683968	5.4459	3.19341	0.00144808	0.0123007	-1.56874	0.0743985	5.44221	3.41674	0.000660973	0.0088355	-0.77791
STRN	-0.0668935	6.34879	-3.18643	0.0014831	0.0125292	-1.59034	-0.0629064	6.34331	-2.95519	0.00320292	0.0279521	-2.19729
NFIX	-0.131188	5.89971	-3.18321	0.00149954	0.0126404	-1.60031	-0.125666	5.88975	-3.07521	0.00216448	0.0211312	-1.84756
FBXW2	0.0504169	5.47124	3.18264	0.00150245	0.0126418	-1.60206	0.0452111	5.46821	2.72097	0.00662959	0.0481035	-2.8404
GRINA	-0.123027	8.74229	-3.18254	0.00150299	0.0126418	-1.60238	-0.125851	8.74108	-3.2706	0.00111229	0.0132598	-1.24907
PARP3	0.0539412	5.39031	3.17886	0.00152202	0.0127602	-1.61375	0.0570932	5.38951	3.24481	0.00121688	0.0141009	-1.33015
RNF214	0.0500998	4.8223	3.16967	0.00157404	0.0130404	-1.61572	0.0491798	4.82714	2.91781	0.0036161	0.0306158	-2.27744
NOB1	0.0516579	5.54162	3.17496	0.00154243	0.0128613	-1.62579	0.0610177	5.5399	3.58759	0.000351007	0.00566528	-0.201673
C4orf29	0.0639156	6.0514	3.17264	0.00155468	0.0129356	-1.63293	0.0614477	6.05031	2.99797	0.00278949	0.0251641	-2.07419
NR1D2	0.0575716	5.00125	3.15422	0.00166182	0.0136213	-1.64196	0.0666517	5.00145	3.47174	0.000544184	0.00777276	-0.558166
FAM195A	0.0514895	5.63271	3.16208	0.00161161	0.0132885	-1.66541	0.051983	5.63578	3.02309	0.00257009	0.0238833	-2.0011
KLHL26	-0.0595501	5.29543	-3.16069	0.00161924	0.0133289	-1.66968	-0.0579257	5.2924	-2.8655	0.00425658	0.0346319	-2.44973
NCAN	-0.0648833	5.41715	-3.15966	0.00162491	0.0133614	-1.67284	-0.0642123	5.41106	-2.99474	0.00281894	0.0253114	-2.08355
LOC388524	0.0477218	12.9017	3.15245	0.00166517	0.0136342	-1.69492	0.0633739	12.9026	4.60425	4.70943e-06	0.000214934	3.7883
C16orf68	-0.057814	6.84787	-3.15018	0.00167809	0.0137109	-1.7019	-0.0617208	6.84475	-3.26439	0.0011367	0.0134742	-1.26866
C19orf21	-0.0647279	5.1801	-3.14927	0.00168327	0.0137274	-1.70468	-0.0610827	5.17274	-2.81595	0.00496536	0.0386803	-2.58591
FAF1	0.0568717	5.97802	3.13862	0.00174502	0.0141468	-1.73719	0.071649	5.97546	3.96956	7.75043e-05	0.0018281	1.18532
LRRC57	0.0569581	5.12378	3.1353	0.0017647	0.0142674	-1.7473	0.0552922	5.12683	2.95512	0.00320364	0.0279521	-2.19749
CYSLTR1	0.0860597	6.92077	3.13116	0.00178958	0.0144383	-1.75992	0.0825395	6.9122	2.81566	0.00496982	0.0386803	-2.5867
MERTK	-0.0485403	4.94207	-3.12699	0.00181486	0.0145815	-1.77257	-0.0509616	4.93905	-3.06184	0.00226248	0.0217674	-1.88718
C14orf173	0.0930541	8.41253	3.12563	0.0018232	0.014633	-1.7767	0.0972333	8.40865	3.46572	0.000552785	0.00782317	-0.615514
ERBB2IP	-0.0538961	4.98449	-3.1252	0.00182587	0.0146393	-1.77803	-0.0550967	4.9817	-3.00765	0.00270302	0.0247019	-2.0461
GLTSCR1	-0.0664092	6.43144	-3.12066	0.00185396	0.0148336	-1.79179	-0.0763689	6.42857	-3.57045	0.000374461	0.0059674	-0.260714
CLUL1	-0.0568338	5.00345	-3.12	0.00185807	0.0148511	-1.79378	-0.0536627	5.00241	-2.79836	0.00524152	0.0405088	-2.63367
PLA2G15	-0.0515768	5.55075	-3.11624	0.00188175	0.0149938	-1.80519	-0.0471417	5.55293	-2.70611	0.00693113	0.0496927	-2.87943
RNF170	0.0645062	5.41912	3.11112	0.00191437	0.0152065	-1.82068	0.0767424	5.42038	3.50308	0.000481634	0.00708939	-0.490141
SLC25A43	0.0613161	5.95327	3.10714	0.00194005	0.0153473	-1.83268	0.0830514	5.94754	4.07799	4.92819e-05	0.00127554	1.60373
RPS13	0.0621321	11.6332	3.10484	0.0019551	0.0154505	-1.83964	0.062329	11.6417	3.14145	0.00173386	0.0182197	-1.64872
SH3KBP1	0.0441858	10.1397	3.1003	0.00198501	0.0156708	-1.85331	0.044409	10.1397	3.12624	0.0018251	0.0189207	-1.69475
ARL1	0.0616274	5.68886	3.09471	0.00202246	0.0159013	-1.87013	0.0661984	5.68395	3.35271	0.000832263	0.0107125	-0.98684
KIAA0391	0.0601098	7.03327	3.09072	0.00204957	0.0160004	-1.88212	0.0629507	7.03771	3.20922	0.00137613	0.0155631	-1.44096
CBR3	0.0644346	5.04865	3.08934	0.00205902	0.0160254	-1.88626	0.0636711	5.04861	3.15066	0.00168065	0.0177573	-1.62073
RNF5	-0.0490957	6.3335	-3.08383	0.00209721	0.0162735	-1.9028	-0.0552268	6.33133	-3.28381	0.00106202	0.0128794	-1.20731
PRUNE	-0.0406368	6.55711	-3.07931	0.00212899	0.0164211	-1.91632	-0.0591195	6.55623	-4.24947	2.35668e-05	0.000766964	2.28764
SPG21	-0.0628087	5.24891	-3.06095	0.0022685	0.0173066	-1.93432	-0.0656126	5.24316	-3.01939	0.00260869	0.0241305	-1.97834
GPS1	-0.0563925	5.19156	-3.05946	0.00227394	0.0173309	-1.97555	-0.0621112	5.18726	-3.18411	0.00149988	0.0165265	-1.51845
CTSC	-0.0636427	7.67775	-3.05803	0.00228465	0.0173885	-1.97977	-0.0670298	7.67653	-3.19555	0.00144229	0.0160063	-1.48323
LAMA5	0.0701684	5.50935	3.05786	0.00228601	0.0173885	-1.9803	0.0721588	5.50857	2.984	0.0029188	0.025911	-2.11458
SLC25A37	-0.0984931	11.5703	-3.05266	0.00232563	0.0176031	-1.99574	-0.103126	11.5586	-3.27389	0.00109956	0.0131896	-1.23868
USP38	0.10198	6.47289	3.05151	0.00233444	0.0176525	-1.99914	0.101323	6.47692	3.09143	0.00205077	0.0204362	-1.79925
XRCC3	-0.0522138	5.35356	-3.05	0.00234607	0.0177231	-2.0036	-0.0515338	5.35345	-2.87398	0.00414492	0.0339215	-2.42618
FAM134A	-0.0700996	7.55527	-3.04902	0.00235369	0.0177633	-2.00652	-0.0780553	7.54922	-3.35796	0.000816784	0.0105349	-0.969836
RPS29	0.136597	9.01239	3.047	0.00236941	0.0178469	-2.01249	0.118289	9.02429	2.78512	0.0054586	0.0414392	-2.66945
TCEAL8	0.0762521	5.51595	3.04507	0.00238453	0.0179433	-2.01821	0.0929236	5.51598	3.80809	0.00014915	0.00300364	0.582406
EIF2AK2	0.121341	8.49741	3.04322	0.00239916	0.0179787	-2.0237	0.129169	8.48939	3.09444	0.00203033	0.0203112	-1.79027
TSHZ2	0.0927646	5.94985	3.03941	0.0024294	0.0181439	-2.03495	0.100278	5.95427	3.59916	0.000335959	0.00547833	-0.161658
DLG4	0.0659553	5.47422	3.03923	0.00243085	0.0181439	-2.03548	0.067932	5.47244	3.11666	0.00188479	0.0192693	-1.72361
TSSC4	-0.0571336	8.2827	-3.03875	0.00243472	0.0181439	-2.03691	-0.051917	8.27505	-2.82268	0.00486317	0.0382751	-2.56754
CD24	0.111273	7.45907	3.0334	0.00247786	0.0183874	-2.05268	0.119972	7.45239	3.13097	0.00179628	0.0187226	-1.68046
CWF19L1	0.0467012	9.20001	3.02815	0.00252099	0.0186249	-2.06816	0.0524388	9.19904	3.30262	0.000994064	0.0122331	-1.14756
VIPR1	0.0734016	7.56848	3.02664	0.00253352	0.018646	-2.07261	0.0700203	7.56757	3.15759	0.0016416	0.0174403	-1.59962
PKNOX1	-0.0609064	6.32862	-3.01356	0.00264432	0.0193323	-2.111	-0.0667008	6.33034	-3.30251	0.000994448	0.0122331	-1.14791
ARMC10	0.0405437	5.04458	3.00768	0.00269553	0.0196509	-2.1282	0.0425087	5.04175	2.99127	0.00285087	0.0254794	-2.09359
ATP9A	-0.0871592	6.41884	-3.00713	0.00270034	0.0196673	-2.1298	-0.116111	6.41356	-3.8828	0.000110499	0.00241226	0.858346
ZNF573	0.0649629	5.08765	3.00601	0.00271022	0.0196836	-2.13307	0.070324	5.08343	3.27545	0.00109359	0.0131385	-1.23377
NDUFS5	0.0803723	8.0846	3.00458	0.00272294	0.0197573	-2.13727	0.0836892	8.08817	3.24464	0.00121758	0.0141009	-1.33067
XPC	0.0527018	8.27234	3.00167	0.00274884	0.0198705	-2.14575	0.0496711	8.26926	2.85056	0.00445988	0.0359823	-2.49102
CD5	0.064813	7.47552	2.99624	0.00279786	0.020187	-2.16159	0.0805405	7.47622	3.99383	7.00999e-05	0.00168436	1.27801
STMN2	-0.0616869	5.03309	-2.99514	0.00280784	0.0202401	-2.16478	-0.0629877	5.02713	-2.87312	0.00415608	0.0339215	-2.42856
BPGM	-0.163719	6.22542	-2.9893	0.0028616	0.0205699	-2.18177	-0.149671	6.22174	-2.74725	0.00612503	0.0452513	-2.77085
F13A1	-0.112953	7.34562	-2.98787	0.00287493	0.0206465	-2.18593	-0.112158	7.35174	-2.81619	0.00496167	0.0386803	-2.58525
GCAT	-0.10075	5.01052	-2.98493	0.00290244	0.0208247	-2.19446	-0.0999376	5.00683	-2.84114	0.00459259	0.0368218	-2.51695
P2RY5	0.11775	6.49508	2.98017	0.00294758	0.0211289	-2.20827	0.11352	6.49992	3.17244	0.0015608	0.0168842	-1.55425
ACACA	0.0453188	5.55259	2.97314	0.00301533	0.0215544	-2.22861	0.0531462	5.55168	3.47488	0.000534486	0.00766262	-0.584898
ZNF263	0.0541045	6.52735	2.97266	0.00302	0.0215544	-2.23	0.0595412	6.52912	3.22011	0.00132547	0.015101	-1.40719
RGMA	-0.0641013	5.87778	-2.97257	0.00302092	0.0215544	-2.23027	-0.0746517	5.87739	-3.42373	0.00064443	0.00867473	-0.754899
MS4A2	-0.0747544	4.99592	-2.97105	0.0030358	0.0216406	-2.23467	-0.0913154	4.99914	-3.46638	0.00055145	0.00782317	-0.613315
PRKCA	0.0757146	6.70078	2.96896	0.00305633	0.0217467	-2.2407	0.0807878	6.70774	3.00534	0.00272348	0.0248007	-2.05283
NAPA	-0.0730854	6.24282	-2.96607	0.00308498	0.0219051	-2.24904	-0.0793938	6.24329	-3.13217	0.00178899	0.0186719	-1.67681
CLASP1	0.0397713	6.8741	2.96585	0.0030871	0.0219051	-2.24966	0.0444377	6.86945	3.3133	0.000957309	0.0119285	-1.11351
LTA	0.0585534	7.21171	2.96402	0.00310542	0.0220148	-2.25495	0.0642492	7.2085	3.68868	0.000238382	0.00425611	0.152174
NDFIP2	-0.0521292	5.25625	-2.95888	0.0031572	0.0222965	-2.26974	-0.0600584	5.25725	-3.30165	0.000997455	0.0122506	-1.15064
ACAP1	0.0588767	8.81289	2.95864	0.00315961	0.0222965	-2.27042	0.072907	8.81938	3.80084	0.000153513	0.00305955	0.555911
CD40LG	0.0696088	6.22987	2.95654	0.00318107	0.0224069	-2.27647	0.0678661	6.23051	2.91333	0.00366083	0.0308253	-2.31605
PPP1R14A	-0.0572628	5.73954	-2.93504	0.00340799	0.0238096	-2.33804	-0.0643138	5.73436	-3.15939	0.00163164	0.0173584	-1.59415
TNFRSF8	-0.061335	6.41344	-2.93317	0.00342851	0.0239313	-2.3434	-0.0742315	6.41132	-3.48848	0.000508343	0.00737002	-0.53927
MFGE8	0.0790156	7.45164	2.92252	0.00354696	0.0246022	-2.37373	0.0731903	7.45086	3.16601	0.00159534	0.0171192	-1.57393
PSMD6	0.0563613	6.82527	2.91249	0.00366194	0.0252861	-2.40219	0.0541201	6.83085	2.72499	0.00655011	0.0476584	-2.82981
ANXA11	0.077743	7.28333	2.91194	0.00366826	0.0253071	-2.40373	0.0744695	7.28746	2.70955	0.00686024	0.0492673	-2.87041
LIG3	-0.0514962	5.17678	-2.90532	0.00374947	0.0257521	-2.40631	-0.0540657	5.17083	-2.94894	0.00327143	0.028415	-2.2
VPS35	0.0488749	7.76465	2.90363	0.00376631	0.0258401	-2.42725	0.0505248	7.76791	2.89313	0.00390244	0.0323999	-2.37275
GOLPH3L	0.052198	5.58932	2.899	0.00382189	0.0261332	-2.44031	0.0596073	5.59608	3.21049	0.00137015	0.0155183	-1.43704
POLD4	-0.0567571	7.25245	-2.89541	0.00386551	0.0263381	-2.45043	-0.0635442	7.25034	-3.03969	0.00243393	0.022964	-1.95248
ASGR1	0.0663885	8.40595	2.8921	0.00390616	0.0265915	-2.45975	0.0681126	8.40592	2.85785	0.00435953	0.0353576	-2.47088
MARCH6	0.0925856	8.73081	2.89019	0.00392972	0.0267283	-2.4651	0.0850456	8.72174	2.70443	0.00696608	0.0498083	-2.88384
BRPF3	-0.0407077	7.15597	-2.88849	0.00395085	0.0268484	-2.46988	-0.0557058	7.15585	-3.85844	0.000121916	0.00258335	0.767825
ELF4	-0.0499028	8.92738	-2.87471	0.00412597	0.0278666	-2.5085	-0.0591313	8.92461	-3.41137	0.000673981	0.00897827	-0.795599
ENKUR	-0.0523185	5.00634	-2.86314	0.00427854	0.028746	-2.54081	-0.0558953	5.00342	-2.81712	0.00494735	0.0386224	-2.5827
TRAF1	0.0430953	6.09656	2.85543	0.00438299	0.0292947	-2.56227	0.0574882	6.09797	3.87017	0.000116285	0.00249764	0.811354
GARNL4	-0.0610716	7.70732	-2.85463	0.00439389	0.029342	-2.56447	-0.0649428	7.7102	-3.09999	0.00199302	0.020129	-1.77366
PUS3	0.0689523	5.41386	2.84567	0.00452135	0.0299084	-2.57764	0.0921402	5.41559	3.77523	0.000170248	0.00328281	0.470191
PSMA3	0.0835876	6.51831	2.84896	0.00447237	0.0297118	-2.58021	0.10289	6.52394	3.67739	0.000249027	0.00435543	0.112166
ZDHHC11	0.058595	5.37788	2.84828	0.00448185	0.0297236	-2.5821	0.0659054	5.37999	3.0715	0.00219132	0.0212867	-1.85859
C3orf54	-0.0604322	6.11595	-2.84616	0.00451148	0.0298687	-2.58795	-0.0664018	6.10452	-2.99296	0.00283529	0.0254181	-2.08871
FAM65A	-0.0567503	8.18786	-2.8384	0.0046218	0.0304683	-2.60942	-0.0702612	8.18235	-3.53182	0.000432816	0.00662363	-0.392787
ELOVL1	-0.0413774	6.51855	-2.83725	0.00463839	0.0305255	-2.6126	-0.0430707	6.51581	-2.91527	0.00363842	0.0307373	-2.31059
FCHSD1	-0.0566256	5.02384	-2.79294	0.00535213	0.0339203	-2.61748	-0.061602	5.02286	-2.9261	0.00354427	0.0302065	-2.17547
ARL6IP6	-0.0673985	6.54891	-2.83494	0.00467187	0.0306935	-2.61899	-0.0910443	6.54728	-3.79537	0.000156886	0.00310273	0.53594
ITGA2B	-0.131729	6.26817	-2.83117	0.00472682	0.0308704	-2.62937	-0.133378	6.26261	-2.73941	0.00627174	0.0459828	-2.79166
C20orf52	0.0522393	9.55706	2.82342	0.00484171	0.0314344	-2.65069	0.0609726	9.5555	3.38468	0.000742141	0.00971839	-0.882988
HMGXB4	-0.0820193	5.57633	-2.80258	0.00516336	0.0330004	-2.70775	-0.0847208	5.56111	-2.78307	0.00549299	0.0416183	-2.67498
ASNS	0.052182	7.36542	2.80252	0.0051642	0.0330004	-2.70789	0.0542868	7.36607	3.06968	0.00220458	0.0213617	-1.86399
RPN2	0.0686365	5.82715	2.80133	0.00518327	0.0330948	-2.71116	0.0820664	5.82777	3.1406	0.0017388	0.0182468	-1.65127
SPRYD5	-0.0868244	5.2482	-2.79452	0.00529281	0.0336272	-2.72969	-0.106135	5.2525	-3.27252	0.00110485	0.0131915	-1.24301
PURG	-0.0649781	5.60736	-2.79203	0.00533337	0.033857	-2.73646	-0.0679566	5.59954	-2.74886	0.00609525	0.0450745	-2.76657
RLTPR	0.0687111	5.61706	2.78292	0.00548431	0.0346441	-2.76117	0.0650908	5.62124	2.85395	0.00441298	0.035716	-2.48166
PCYT2	-0.041709	4.89308	-2.78185	0.00550226	0.0347291	-2.76407	-0.0454757	4.89048	-2.84808	0.00449445	0.0362233	-2.49785
TBCC	-0.055774	6.55	-2.78143	0.00550938	0.0347456	-2.76521	-0.0595933	6.55021	-2.82546	0.00482146	0.0380634	-2.55993
TAX1BP3	-0.046262	7.5546	-2.7794	0.00554374	0.0348767	-2.77071	-0.064532	7.55264	-3.85619	0.000123028	0.00259976	0.759473
ORC5L	0.0687653	6.38495	2.77116	0.00568492	0.0355043	-2.79297	0.0764204	6.3882	3.22421	0.00130684	0.0149772	-1.39443
TIMM9	0.0527784	6.19776	2.7686	0.00572933	0.0357527	-2.79986	0.0613894	6.20235	3.09628	0.00201786	0.0202653	-1.78475
LRRC26	-0.0635432	5.90649	-2.76816	0.00573697	0.0357715	-2.80104	-0.0691463	5.90892	-2.93262	0.00344288	0.0295383	-2.26153
GTF2H5	-0.0475363	7.56423	-2.75589	0.00595516	0.0369526	-2.83404	-0.0492097	7.56487	-2.83453	0.0046878	0.0373138	-2.53509
TJP3	0.0597475	5.32933	2.75502	0.00597091	0.037011	-2.83638	0.0607573	5.32847	2.9381	0.00338322	0.0291937	-2.24599
ASB3	0.0369087	7.40087	2.75484	0.00597417	0.037011	-2.83686	0.045226	7.4041	3.25936	0.0011568	0.0136017	-1.28447
TTLL12	0.0527948	6.54282	2.74866	0.00608711	0.0376201	-2.85341	0.0543489	6.54124	3.00382	0.00273692	0.0248351	-2.05722
TCTN1	-0.0498431	6.1154	-2.746	0.00613623	0.0378025	-2.86051	-0.0606796	6.11736	-3.24216	0.0012281	0.014193	-1.33843
VWF	-0.112029	5.74448	-2.73541	0.00633587	0.0388462	-2.88879	-0.129489	5.73998	-3.0166	0.00262525	0.0241305	-2.02006
CD300A	-0.046636	9.22495	-2.7329	0.00638389	0.0391095	-2.89546	-0.0638829	9.22751	-3.94012	8.74829e-05	0.0020082	1.07358
RPS14	0.0509151	12.3838	2.72975	0.00644483	0.0394203	-2.90384	0.0616625	12.3874	3.63864	0.000289042	0.0048783	-0.0241855
C9orf75	-0.0469005	5.27521	-2.72168	0.00660309	0.0401859	-2.92525	-0.0482088	5.27377	-2.71874	0.00667411	0.0483356	-2.84628
ZNF213	-0.0625313	6.5426	-2.72004	0.00663579	0.0402899	-2.9296	-0.0810358	6.53583	-3.65847	0.000267865	0.00459132	0.0454204
CDR2	0.0518505	7.01936	2.71283	0.00678079	0.0408566	-2.94867	0.0539207	7.01793	3.01631	0.0026277	0.0241305	-2.02089
SLC25A11	-0.044963	6.26601	-2.71236	0.00679035	0.0408566	-2.94991	-0.0470245	6.26225	-2.70237	0.00700913	0.0499644	-2.88924
ZNF581	0.0459094	8.75009	2.70983	0.00684203	0.0411002	-2.95659	0.0516939	8.74858	3.10595	0.00195369	0.0198274	-1.75579
ERCC5	0.0566152	7.02497	2.70397	0.00696294	0.041729	-2.97203	0.0756404	7.02575	3.48591	0.000513204	0.00742653	-0.54793
ZNF511	0.0408074	6.9886	2.70233	0.00699714	0.0419013	-2.97635	0.04751	6.98767	3.07791	0.00214515	0.0209969	-1.83953
BCAP29	0.0463894	4.92486	2.66963	0.00773317	0.0451521	-2.9954	0.0529804	4.92249	2.93949	0.00338378	0.0291937	-2.17884
PKIA	0.074106	5.49131	2.68654	0.00733427	0.0435148	-3.01778	0.0823056	5.49668	3.04692	0.00237669	0.0226314	-1.93122
RPL4	0.0690263	11.1359	2.68479	0.00737243	0.0436405	-3.02235	0.0835999	11.136	3.63566	0.000292348	0.00490929	-0.0345862
ZDHHC9	0.0450983	5.35998	2.68036	0.00747008	0.0439823	-3.03393	0.0518813	5.35408	3.08744	0.00207821	0.0206031	-1.81115
NISCH	0.0421784	8.17716	2.6783	0.00751581	0.0441504	-3.0393	0.0529218	8.17881	3.60611	0.000327214	0.00536979	-0.137565
BMP6	-0.0565954	5.10637	-2.67752	0.00753332	0.0442195	-3.04134	-0.072599	5.10363	-3.19712	0.00143453	0.0159992	-1.47838
BRIX1	0.0582248	5.10727	2.66963	0.00771527	0.0450817	-3.04981	0.0757461	5.11108	3.58037	0.000361307	0.00579368	-0.218268
CETP	-0.0379142	4.79264	-2.67176	0.0076628	0.0448541	-3.05633	-0.0464043	4.79031	-3.07999	0.00213036	0.0209318	-1.83334
RAB37	-0.0475614	8.96151	-2.66808	0.00774662	0.0451964	-3.0659	-0.0526762	8.96359	-2.84495	0.00453851	0.0364641	-2.50648
BCS1L	0.0519911	5.92626	2.66556	0.00780454	0.0453628	-3.07244	0.0617135	5.92605	3.30672	0.000979791	0.0121302	-1.13449
MARK3	-0.039012	6.02289	-2.66517	0.00781361	0.0453813	-3.07346	-0.045969	6.0187	-3.15613	0.00164976	0.0175029	-1.60407
PFAAP5	-0.0916648	6.73596	-2.64579	0.00827236	0.0475799	-3.12357	-0.0956625	6.74168	-2.87363	0.00414945	0.0339215	-2.42715
FVT1	0.0868515	6.65825	2.6381	0.0084653	0.048401	-3.13124	0.103783	6.66225	3.00174	0.00275788	0.0249497	-2.05293
RNASE10	-0.055413	5.28056	-2.63674	0.00849501	0.048463	-3.14688	-0.0630068	5.2752	-2.83661	0.00465776	0.0371513	-2.52941
WIPI1	-0.0560295	6.1443	-2.6342	0.00855822	0.0487515	-3.15338	-0.0804105	6.14306	-3.84429	0.000129057	0.00270494	0.715453
SP140	0.0595609	5.24445	2.6292	0.00868426	0.0491789	-3.1662	0.064194	5.24108	2.76822	0.00574739	0.0431222	-2.71486
FDR: False Discovery Rate

## Sheet: Supplementary_Table_S6
Supplementary Table S6. Significant genes among current smokers according to smoking intensity in minimally-adjusted models
Gene ID	log2 fold-change (logFC)	Average log2 expression level	Moderated t-statistics	p-value	FDR adjusted p-value	Beta-coefficient
LRRN3	0.0466858	7.73417	6.11577	2.21916e-09	1.71164e-05	9.8463
HLA-DMB	-0.0136409	10.7479	-4.70205	3.51006e-06	0.0102605	2.69989
NFKB1	0.00883765	10.2612	4.67438	3.99087e-06	0.0102605	2.5765
TLR5	0.0211259	7.72161	4.52187	8.00702e-06	0.0154395	1.90823
STX2	0.016777	5.27561	4.39552	1.51915e-05	0.0234344	1.45544
C5orf13	-0.0125301	5.74552	-4.27135	2.4106e-05	0.0268833	0.854281
SLC26A8	0.0240682	6.25518	4.26854	2.43982e-05	0.0268833	0.842789
FDR: False Discovery Rate

## Sheet: Supplementary_Table_S7
Supplementary Table S7. Significant genes among current smokers according to pack-years in minimally-adjusted models
Gene ID	log2 fold-change (logFC)	Average log2 expression level	Moderated t-statistics	p-value	FDR adjusted p-value	Beta-coefficient
LRRN3	0.0208257	7.73417	5.64997	2.98e-08	0.000230076	6.59115
STX2	0.00869891	5.27561	4.8018	2.45e-06	0.00944599	2.47983
HLA-DMB	-0.00608206	10.7479	-4.35255	1.7e-05	0.0417391	0.462919
NFKB1	0.00390612	10.2612	4.28777	2.25e-05	0.0417391	0.194509
C5orf13	-0.00597713	5.74552	-4.24439	2.71e-05	0.0417391	0.0167978
FDR: False Discovery Rate

## Sheet: Supplementary_Table_S8
Supplementary Table S8. Gene ontology (GO) -biological processes (BP) enrichment analysis for up-regulated (U) and down-regulated (D) differentially expressed genes (DEGs) in comparisons of current vs never smokers (CS-vs-NS) and current vs former smokers (CS-vs-FS)
Cluster	ID	Description	GeneRatio	BgRatio	pvalue	p.adjust	Count	geneID
CS-vs-NS(U)	GO:0006614	SRP-dependent cotranslational protein targeting to membrane	19/343	81/7206	4.63E-09	7.37E-06	19	RPS10/RPS13/RPS14/RPL4/RPLP0/RPL23A/RPL13A/RPL36/RPS21/RPS29/RPL7A/RPL39/RPL24/RPL9/RPL27/RPL18/RPS12/RPS5/RPL27A
CS-vs-NS(U)	GO:0070972	protein localization to endoplasmic reticulum	22/343	110/7206	6.79E-09	7.37E-06	22	RPS10/RPS13/RPS14/RPL4/RPLP0/RPL23A/RPL13A/RPL36/RPS21/RPS29/KDELR1/RPL7A/RPL39/RPL24/RPL9/RPL27/RPL18/VAPA/RAB3GAP1/RPS12/RPS5/RPL27A
CS-vs-NS(U)	GO:0006613	cotranslational protein targeting to membrane	19/343	83/7206	7.16E-09	7.37E-06	19	RPS10/RPS13/RPS14/RPL4/RPLP0/RPL23A/RPL13A/RPL36/RPS21/RPS29/RPL7A/RPL39/RPL24/RPL9/RPL27/RPL18/RPS12/RPS5/RPL27A
CS-vs-NS(U)	GO:0072599	establishment of protein localization to endoplasmic reticulum	20/343	92/7206	7.43E-09	7.37E-06	20	RPS10/RPS13/RPS14/RPL4/RPLP0/RPL23A/RPL13A/RPL36/RPS21/RPS29/RPL7A/RPL39/RPL24/RPL9/RPL27/RPL18/RAB3GAP1/RPS12/RPS5/RPL27A
CS-vs-NS(U)	GO:0000184	nuclear-transcribed mRNA catabolic process, nonsense-mediated decay	21/343	106/7206	1.80E-08	1.43E-05	21	RPS10/MAGOH/RPS13/RPS14/RPL4/RPLP0/RPL23A/RPL13A/RPL36/RPS21/RPS29/PYM1/RPL7A/RPL39/RPL24/RPL9/RPL27/RPL18/RPS12/RPS5/RPL27A
CS-vs-NS(U)	GO:0045047	protein targeting to ER	19/343	90/7206	2.96E-08	1.96E-05	19	RPS10/RPS13/RPS14/RPL4/RPLP0/RPL23A/RPL13A/RPL36/RPS21/RPS29/RPL7A/RPL39/RPL24/RPL9/RPL27/RPL18/RPS12/RPS5/RPL27A
CS-vs-NS(U)	GO:0043043	peptide biosynthetic process	50/343	471/7206	4.34E-08	2.46E-05	50	SHMT2/DARS1/EIF4A1/RPS10/BANK1/GAPDH/MAGOH/RPS13/ANG/RPS14/RPL4/EIF2S3/RPLP0/RPL23A/RPL13A/RPL36/NFE2L2/RPS21/RPS29/PPA2/SERP1/PYM1/VIM/MRPL9/EEF1A1/MKNK1/EIF3F/RPL7A/RPL39/RSL24D1/RPL24/MRPL4/MRPL58/RPL9/RPL27/RPL18/GFM1/NIBAN1/MRPS15/HARS1/UQCC2/EIF3H/MRPS12/RPS12/MRPS21/MRPL20/RPS5/RPL27A/ELANE/KHDRBS1
CS-vs-NS(U)	GO:0006413	translational initiation	25/343	154/7206	5.30E-08	2.63E-05	25	EIF4A1/RPS10/BANK1/RPS13/RPS14/RPL4/EIF2S3/RPLP0/RPL23A/RPL13A/RPL36/RPS21/RPS29/EIF3F/RPL7A/RPL39/RPL24/RPL9/RPL27/RPL18/EIF3H/RPS12/RPS5/RPL27A/KHDRBS1
CS-vs-NS(U)	GO:0090150	establishment of protein localization to membrane	30/343	217/7206	1.04E-07	4.57E-05	30	BMF/BCL2/CD24/RPS10/RPS13/RPS14/RPL4/RPLP0/GGA2/ROMO1/RPL23A/RPL13A/RPL36/RPS21/RPS29/MAL/TIMM9/HSPA4/RPL7A/RPL39/PDCD5/RPL24/RPL9/RPL27/RPL18/RAB3GAP1/RPS12/YWHAG/RPS5/RPL27A
CS-vs-NS(U)	GO:0072657	protein localization to membrane	40/343	346/7206	1.16E-07	4.63E-05	40	PID1/EPB41L3/BMF/BCL2/CD24/RPS10/RPS13/RPS14/RPL4/RPLP0/TM9SF3/GGA2/ROMO1/RPL23A/RPL13A/RPL36/RPS21/RPS29/MAL/PIK3R1/TIMM9/HSPA4/LAMA5/RPL7A/RPL39/PDCD5/RPL24/SH3GLB1/RPL9/RPL27/RPL18/ITGB7/FLOT2/NUP54/EZR/RAB3GAP1/RPS12/YWHAG/RPS5/RPL27A
CS-vs-NS(U)	GO:0006412	translation	48/343	459/7206	1.34E-07	4.83E-05	48	SHMT2/DARS1/EIF4A1/RPS10/BANK1/GAPDH/MAGOH/RPS13/ANG/RPS14/RPL4/EIF2S3/RPLP0/RPL23A/RPL13A/RPL36/RPS21/RPS29/PPA2/SERP1/PYM1/VIM/MRPL9/EEF1A1/MKNK1/EIF3F/RPL7A/RPL39/RSL24D1/RPL24/MRPL4/MRPL58/RPL9/RPL27/RPL18/GFM1/NIBAN1/MRPS15/HARS1/UQCC2/EIF3H/MRPS12/RPS12/MRPS21/MRPL20/RPS5/RPL27A/KHDRBS1
CS-vs-NS(U)	GO:0006959	humoral immune response	18/343	102/7206	1.17E-06	3.90E-04	18	IGLL1/POU2AF1/JCHAIN/BCL2/GAPDH/GPR183/S100A8/C1QB/ROMO1/S100A12/RPL39/CCR6/CD19/FAM3A/S100A9/CTSG/ELANE/BPI
CS-vs-NS(U)	GO:0050832	defense response to fungus	7/343	15/7206	2.41E-06	7.40E-04	7	GAPDH/S100A8/S100A12/FAM3A/S100A9/CTSG/ELANE
CS-vs-NS(U)	GO:0019730	antimicrobial humoral response	11/343	43/7206	3.53E-06	1.00E-03	11	JCHAIN/GAPDH/S100A8/ROMO1/S100A12/RPL39/FAM3A/S100A9/CTSG/ELANE/BPI
CS-vs-NS(U)	GO:0000956	nuclear-transcribed mRNA catabolic process	23/343	171/7206	5.41E-06	1.40E-03	23	RPS10/MAGOH/RPS13/RPS14/RPL4/RPLP0/RPL23A/RPL13A/RPL36/RPS21/RPS29/PYM1/PDE12/RPL7A/RPL39/RPL24/RPL9/RPL27/RPL18/TTC37/RPS12/RPS5/RPL27A
CS-vs-NS(U)	GO:0019080	viral gene expression	21/343	152/7206	9.15E-06	2.20E-03	21	RPS10/RPS13/RPS14/RPL4/RPLP0/RPL23A/RPL13A/RPL36/RPS21/RPS29/EIF3F/RPL7A/RPL39/RPL24/RPL9/RPL27/RPL18/NUP54/RPS12/RPS5/RPL27A
CS-vs-NS(U)	GO:0019083	viral transcription	20/343	141/7206	1.01E-05	2.30E-03	20	RPS10/RPS13/RPS14/RPL4/RPLP0/RPL23A/RPL13A/RPL36/RPS21/RPS29/RPL7A/RPL39/RPL24/RPL9/RPL27/RPL18/NUP54/RPS12/RPS5/RPL27A
CS-vs-NS(U)	GO:0006612	protein targeting to membrane	19/343	134/7206	1.68E-05	3.70E-03	19	RPS10/RPS13/RPS14/RPL4/RPLP0/RPL23A/RPL13A/RPL36/RPS21/RPS29/RPL7A/RPL39/RPL24/RPL9/RPL27/RPL18/RPS12/RPS5/RPL27A
CS-vs-NS(U)	GO:0006954	inflammatory response	34/343	337/7206	2.27E-05	4.60E-03	34	STAB1/ADORA3/TLR5/TLR10/NFKB1/PLA2G7/IL4R/ADCY8/S100A8/LIPA/HPR/HP/C1QB/PROK2/NFE2L2/S100A12/IL18R1/AIM2/LY86/PARK7/NAIP/AHCY/CCR6/CD19/S100A9/MIF/MFHAS1/CASP4/ITIH4/ADM/LY96/TNFAIP6/ELANE/ANXA1
CS-vs-NS(U)	GO:0006541	glutamine metabolic process	6/343	14/7206	2.42E-05	4.60E-03	6	PFAS/NIT2/ASNS/GLS2/GLS/CTPS1
CS-vs-NS(U)	GO:0099612	protein localization to axon	4/343	5/7206	2.43E-05	4.60E-03	4	EPB41L3/TRIM46/CNTNAP1/MAL
CS-vs-NS(U)	GO:0009620	response to fungus	7/343	21/7206	3.39E-05	6.10E-03	7	GAPDH/S100A8/S100A12/FAM3A/S100A9/CTSG/ELANE
CS-vs-NS(U)	GO:0042113	B cell activation	19/343	147/7206	6.28E-05	1.10E-02	19	IGLL1/TNFRSF13B/SAMSN1/GAPT/LGALS1/BCL2/TNFSF13B/BANK1/CXCR5/GPR183/TNFRSF13C/CD70/CD79A/PIK3R1/CCR6/CD19/MIF/CTPS1/IRF2BP2
CS-vs-NS(U)	GO:0002181	cytoplasmic translation	13/343	78/7206	6.81E-05	1.10E-02	13	EIF4A1/EIF2S3/RPLP0/RPL13A/RPL36/RPS21/RPS29/EIF3F/RPL39/RPL24/RPL9/RPL18/EIF3H
CS-vs-NS(U)	GO:0042100	B cell proliferation	11/343	58/7206	7.35E-05	1.20E-02	11	TNFRSF13B/GAPT/BCL2/TNFSF13B/GPR183/TNFRSF13C/CD70/CD79A/CD19/MIF/CTPS1
CS-vs-NS(U)	GO:0061844	antimicrobial humoral immune response mediated by antimicrobial peptide	7/343	24/7206	8.92E-05	1.40E-02	7	GAPDH/ROMO1/S100A12/RPL39/FAM3A/S100A9/ELANE
CS-vs-NS(U)	GO:0009617	response to bacterium	27/343	263/7206	1.20E-04	1.80E-02	27	STAB1/IGLL1/SASH1/JCHAIN/TLR5/MGST1/CD24/NFKB1/BANK1/IRAK3/S100A8/HP/ROMO1/TSPO/S100A12/LY86/VIM/RPL39/IRF8/S100A9/MIF/ADM/CTSG/LY96/ELANE/BPI/TRIB1
CS-vs-NS(U)	GO:0042742	defense response to bacterium	14/343	94/7206	1.30E-04	1.80E-02	14	STAB1/IGLL1/JCHAIN/TLR5/S100A8/HP/ROMO1/S100A12/RPL39/IRF8/S100A9/CTSG/ELANE/BPI
CS-vs-NS(U)	GO:0031666	positive regulation of lipopolysaccharide-mediated signaling pathway	4/343	7/7206	1.60E-04	2.20E-02	4	SASH1/LY86/MIF/LY96
CS-vs-NS(U)	GO:0006605	protein targeting	28/343	289/7206	2.50E-04	3.20E-02	28	RPS10/RPS13/RPS14/RPL4/RPLP0/ROMO1/RPL23A/RPL13A/TSPO/RPL36/RPS21/RPS29/TIMM9/HSPA4/RPL7A/RPL39/PDCD5/RPL24/SH3GLB1/RPL9/RPL27/RPL18/NUP54/RPS12/YWHAG/TOMM7/RPS5/RPL27A
CS-vs-NS(U)	GO:0072594	establishment of protein localization to organelle	33/343	365/7206	2.60E-04	3.30E-02	33	BMF/PHB2/BCL2/RPS10/RPS13/RPS14/RPL4/RPLP0/ROMO1/RPL23A/RPL13A/TSPO/RPL36/RPS21/RPS29/PIK3R1/TIMM9/HSPA4/RPL7A/RPL39/PDCD5/RPL24/SH3GLB1/RPL9/RPL27/RPL18/NUP54/RAB3GAP1/RPS12/YWHAG/TOMM7/RPS5/RPL27A
CS-vs-NS(U)	GO:0002523	leukocyte migration involved in inflammatory response	4/343	8/7206	3.00E-04	3.70E-02	4	S100A8/CCR6/S100A9/ELANE
CS-vs-NS(U)	GO:0042255	ribosome assembly	9/343	47/7206	3.10E-04	3.70E-02	9	RPS10/RPS14/RPLP0/RPL23A/BRIX1/RSL24D1/RPL24/MRPL20/RPS5
CS-vs-FS(U)	GO:0070972	protein localization to endoplasmic reticulum	24/418	110/7206	1.12E-08	4.75E-05	24	RPL18A/RPL18/PMM1/RPL3/RPS14/RPL4/KDELR1/RPLP0/RPS5/RPL36/RPL13A/DDRGK1/RPL23A/RPL22/RPL27A/RPS13/RPL19/RPS10/RPL24/RAB3GAP1/BCAP29/RPS17/RPL39/RPS29
CS-vs-FS(U)	GO:0090150	establishment of protein localization to membrane	35/418	217/7206	2.38E-08	5.06E-05	35	GGA2/RPL18A/BMF/RPL18/MAL/RPL3/RPS14/RPL4/RPLP0/BCL2/RPS5/RPL36/CACNB3/ROMO1/RPL13A/RPL23A/RPL22/GOLPH3L/RPL27A/RPS13/CD24/RPL19/TIMM9/ZDHHC9/ZDHHC11/RPS10/RPL24/RAB3GAP1/GORASP1/VPS35/GORASP2/RPS17/RPL39/RPS29/NSG1
CS-vs-FS(U)	GO:0072599	establishment of protein localization to endoplasmic reticulum	21/418	92/7206	4.07E-08	5.77E-05	21	RPL18A/RPL18/PMM1/RPL3/RPS14/RPL4/RPLP0/RPS5/RPL36/RPL13A/RPL23A/RPL22/RPL27A/RPS13/RPL19/RPS10/RPL24/RAB3GAP1/RPS17/RPL39/RPS29
CS-vs-FS(U)	GO:0006614	SRP-dependent cotranslational protein targeting to membrane	19/418	81/7206	1.14E-07	9.49E-05	19	RPL18A/RPL18/RPL3/RPS14/RPL4/RPLP0/RPS5/RPL36/RPL13A/RPL23A/RPL22/RPL27A/RPS13/RPL19/RPS10/RPL24/RPS17/RPL39/RPS29
CS-vs-FS(U)	GO:0000184	nuclear-transcribed mRNA catabolic process, nonsense-mediated decay	22/418	106/7206	1.20E-07	9.49E-05	22	RPL18A/MAGOH/RPL18/RPL3/RPS14/RPL4/PYM1/RPLP0/RPS5/RPL36/RPL13A/RPL23A/RPL22/RPL27A/RPS13/RPL19/RPS10/RPL24/RPS17/RPL39/PARN/RPS29
CS-vs-FS(U)	GO:0045047	protein targeting to ER	20/418	90/7206	1.38E-07	9.49E-05	20	RPL18A/RPL18/PMM1/RPL3/RPS14/RPL4/RPLP0/RPS5/RPL36/RPL13A/RPL23A/RPL22/RPL27A/RPS13/RPL19/RPS10/RPL24/RPS17/RPL39/RPS29
CS-vs-FS(U)	GO:0006613	cotranslational protein targeting to membrane	19/418	83/7206	1.73E-07	9.49E-05	19	RPL18A/RPL18/RPL3/RPS14/RPL4/RPLP0/RPS5/RPL36/RPL13A/RPL23A/RPL22/RPL27A/RPS13/RPL19/RPS10/RPL24/RPS17/RPL39/RPS29
CS-vs-FS(U)	GO:0006413	translational initiation	27/418	154/7206	1.78E-07	9.49E-05	27	EIF4A1/RPL18A/RPL18/RPL3/RPS14/RPL4/EIF3F/RPLP0/RPS5/RPL36/RPL13A/EIF3H/RPL23A/RPL22/RPL27A/EIF3G/RPS13/RPL19/EIF2AK2/RPS10/YTHDF1/RPL24/EIF2B4/RPS17/RPL39/RPS29/EIF2D
CS-vs-FS(U)	GO:0072657	protein localization to membrane	44/418	346/7206	5.05E-07	2.40E-04	44	PID1/EPB41L3/GGA2/ITGB7/RPL18A/BMF/EZR/RPL18/MAL/RPL3/RPS14/RPL4/FLOT2/RPLP0/BCL2/RPS5/RPL36/CACNB3/ROMO1/RPL13A/RPL23A/RPL22/GOLPH3L/RPL27A/PIK3R1/RPS13/CD24/DLG4/RPL19/TIMM9/ZDHHC9/ZDHHC11/RPS10/RPL24/RAB3GAP1/LAMA5/GORASP1/VPS35/GORASP2/TM9SF2/RPS17/RPL39/RPS29/NSG1
CS-vs-FS(U)	GO:0006959	humoral immune response	20/418	102/7206	1.18E-06	5.00E-04	20	IGLL1/JCHAIN/POU2AF1/S100A8/S100A9/CCR6/GAPDH/C1QB/LTA/CCR7/BCL2/ROMO1/CTSG/FAM3A/GPR183/RPL39/S100A12/SLPI/SH2D1A/AZU1
CS-vs-FS(U)	GO:0006412	translation	51/418	459/7206	3.82E-06	1.50E-03	51	DARS1/EIF4A1/HARS1/SHMT2/RPL18A/GAPDH/EEF1A1/NIBAN1/MAGOH/RPL18/VIM/RPL3/RPS14/RPL4/EIF3F/PYM1/GARS1/RPLP0/RPS5/EEF1G/RPL36/RPL13A/EIF3H/ANG/MRPS21/RPL23A/RPL22/RPL27A/TRAP1/EIF3G/RPS13/MRPS10/EPRS1/RPL19/EIF2AK2/EEF1D/RPS10/APEH/OGFOD1/YTHDF1/RSL24D1/RPL24/EIF2B4/RPS17/RPL39/MRPL9/PPA2/RPS29/EIF2D/EEF2/MRPS15
CS-vs-FS(U)	GO:0006612	protein targeting to membrane	22/418	134/7206	7.66E-06	2.60E-03	22	RPL18A/RPL18/RPL3/RPS14/RPL4/RPLP0/RPS5/RPL36/CACNB3/RPL13A/RPL23A/RPL22/RPL27A/RPS13/RPL19/ZDHHC9/ZDHHC11/RPS10/RPL24/RPS17/RPL39/RPS29
CS-vs-FS(U)	GO:0043043	peptide biosynthetic process	51/418	471/7206	8.05E-06	2.60E-03	51	DARS1/EIF4A1/HARS1/SHMT2/RPL18A/GAPDH/EEF1A1/NIBAN1/MAGOH/RPL18/VIM/RPL3/RPS14/RPL4/EIF3F/PYM1/GARS1/RPLP0/RPS5/EEF1G/RPL36/RPL13A/EIF3H/ANG/MRPS21/RPL23A/RPL22/RPL27A/TRAP1/EIF3G/RPS13/MRPS10/EPRS1/RPL19/EIF2AK2/EEF1D/RPS10/APEH/OGFOD1/YTHDF1/RSL24D1/RPL24/EIF2B4/RPS17/RPL39/MRPL9/PPA2/RPS29/EIF2D/EEF2/MRPS15
CS-vs-FS(U)	GO:0019080	viral gene expression	23/418	152/7206	1.91E-05	5.80E-03	23	RPL18A/RPL18/RPL3/RPS14/RPL4/EIF3F/RPLP0/RPS5/RPL36/RPL13A/NUP205/RPL23A/RPL22/RPL27A/EIF3G/RPS13/RPL19/RPS10/RPL24/RPS17/RPL39/RPS29/EIF2D
CS-vs-FS(U)	GO:0019730	antimicrobial humoral response	11/418	43/7206	2.33E-05	6.60E-03	11	JCHAIN/S100A8/S100A9/GAPDH/ROMO1/CTSG/FAM3A/RPL39/S100A12/SLPI/AZU1
CS-vs-FS(U)	GO:0002181	cytoplasmic translation	15/418	78/7206	3.29E-05	8.70E-03	15	EIF4A1/RPL18A/RPL18/EIF3F/RPLP0/RPL36/RPL13A/EIF3H/EIF3G/RPL19/RPL24/RPL39/RPS29/EIF2D/EEF2
CS-vs-FS(U)	GO:0099612	protein localization to axon	4/418	5/7206	5.33E-05	1.30E-02	4	EPB41L3/TRIM46/MAL/CNTNAP1
CS-vs-FS(U)	GO:0050832	defense response to fungus	6/418	15/7206	1.20E-04	2.80E-02	6	S100A8/S100A9/GAPDH/CTSG/FAM3A/S100A12
CS-vs-FS(U)	GO:0006189	'de novo' IMP biosynthetic process	4/418	6/7206	1.50E-04	3.40E-02	4	PAICS/PFAS/ADSL/GART
CS-vs-FS(U)	GO:0019083	viral transcription	20/418	141/7206	1.70E-04	3.50E-02	20	RPL18A/RPL18/RPL3/RPS14/RPL4/RPLP0/RPS5/RPL36/RPL13A/NUP205/RPL23A/RPL22/RPL27A/RPS13/RPL19/RPS10/RPL24/RPS17/RPL39/RPS29
CS-vs-FS(U)	GO:0022618	ribonucleoprotein complex assembly	22/418	165/7206	2.00E-04	4.00E-02	22	RPL3/SNRPF/RPS14/EIF3F/BRIX1/RPLP0/PRMT5/RPS5/RPL13A/EIF3H/RPL23A/EIF3G/SRPK1/RPS10/OGFOD1/PRPF31/RSL24D1/RPL24/ZNHIT6/RPF2/HSP90AB1/EIF2D
CS-vs-FS(U)	GO:0000027	ribosomal large subunit assembly	7/418	23/7206	2.30E-04	4.40E-02	7	RPL3/BRIX1/RPLP0/RPL23A/RSL24D1/RPL24/RPF2
CS-vs-NS(D)	GO:0009611	response to wounding	48/515	302/7206	8.60E-08	4.00E-04	48	RHOC/CX3CR1/GNAS/GP9/HMOX1/TREML1/GP6/SERPINE2/NINJ2/PECAM1/LGR6/CLEC1B/PROS1/MYOF/TPM1/ARRB1/KLK8/ALOX12/FZD7/PLLP/ERBB2/VCL/SH2B3/MAX/ADRA2A/ADRA2C/PTPN6/GPX1/SDC1/ITGA2B/H3C7/INPP5F/KRT1/RIPOR1/VWF/CD34/FOXC2/GATA1/DGKQ/PAK1/PF4V1/HMG20B/IGFBP1/HBE1/H3C10/ADORA2A/NFE2/KLF4
CS-vs-NS(D)	GO:0032989	cellular component morphogenesis	64/515	476/7206	3.73E-07	5.60E-04	64	RHOC/ACRBP/LZTS1/FEZ1/CDC42EP4/UBB/PECAM1/NEXN/SLITRK1/LGR6/PACSIN1/DBN1/CLEC1B/KEL/TPM1/CCDC136/CTTN/RNF165/ARHGEF2/TCTN1/DPYSL5/KLK8/MAP4K4/CSF1R/EPB41L5/PHLDB1/FZD7/ARTN/CCL3/ERBB2/KIF20B/VCL/AGRN/LARP4/DSCAM/TMOD1/NEO1/PSMB10/ID2/COL23A1/PTPN6/MAP1S/STRADB/SEMA6B/PLEKHO1/SIPA1L3/NCAM1/CLRN1/WTIP/MOV10/GATA1/PAK1/DNM3/PARP6/HDAC6/NRK/POLG2/UNC5C/ADORA2A/RHOBTB3/FIS1/CDH18/CDH24/COL20A1
CS-vs-NS(D)	GO:0042060	wound healing	41/515	255/7206	5.78E-07	5.60E-04	41	RHOC/GNAS/GP9/HMOX1/TREML1/GP6/SERPINE2/NINJ2/PECAM1/LGR6/CLEC1B/PROS1/MYOF/TPM1/ARRB1/ALOX12/FZD7/ERBB2/VCL/SH2B3/ADRA2A/ADRA2C/PTPN6/GPX1/SDC1/ITGA2B/H3C7/KRT1/VWF/CD34/FOXC2/GATA1/DGKQ/PAK1/PF4V1/HMG20B/IGFBP1/HBE1/H3C10/ADORA2A/NFE2
CS-vs-NS(D)	GO:0035150	regulation of tube size	14/515	43/7206	8.62E-07	5.60E-04	14	ADRB2/HMOX1/KEL/CD38/ALOX12/AKT1/PLA2G6/KCNMB1/ADRA2A/ADRA2C/GPX1/FOXC2/WDR35/ADORA2A
CS-vs-NS(D)	GO:0035296	regulation of tube diameter	14/515	43/7206	8.62E-07	5.60E-04	14	ADRB2/HMOX1/KEL/CD38/ALOX12/AKT1/PLA2G6/KCNMB1/ADRA2A/ADRA2C/GPX1/FOXC2/WDR35/ADORA2A
CS-vs-NS(D)	GO:0050880	regulation of blood vessel size	14/515	43/7206	8.62E-07	5.60E-04	14	ADRB2/HMOX1/KEL/CD38/ALOX12/AKT1/PLA2G6/KCNMB1/ADRA2A/ADRA2C/GPX1/FOXC2/WDR35/ADORA2A
CS-vs-NS(D)	GO:0097746	regulation of blood vessel diameter	14/515	43/7206	8.62E-07	5.60E-04	14	ADRB2/HMOX1/KEL/CD38/ALOX12/AKT1/PLA2G6/KCNMB1/ADRA2A/ADRA2C/GPX1/FOXC2/WDR35/ADORA2A
CS-vs-NS(D)	GO:0003018	vascular process in circulatory system	16/515	56/7206	1.05E-06	5.60E-04	16	ADRB2/HMOX1/KEL/CD38/ALOX12/AKT1/PLA2G6/KCNMB1/BCR/RAMP2/ADRA2A/ADRA2C/GPX1/FOXC2/WDR35/ADORA2A
CS-vs-NS(D)	GO:0008015	blood circulation	31/515	171/7206	1.08E-06	5.60E-04	31	ADRB2/ADA/CACNA2D2/HMOX1/ATP1B1/KEL/MYOF/TBC1D8/CD38/TPM1/ALOX12/AKT1/PDE5A/PLA2G6/KCNMB1/BCR/RAMP2/ADRA2A/ADRA2C/ID2/CALM3/GPX1/CD34/FOXC2/WDR35/ATP1A3/ADORA2A/CPA3/PTGS1/NCALD/NFE2
CS-vs-NS(D)	GO:0048666	neuron development	59/515	444/7206	1.66E-06	7.00E-04	59	CDKN1C/LZTS1/FEZ1/UBB/NEXN/FZD1/SLITRK1/LGR6/PACSIN1/DBN1/KEL/CD38/CTTN/RNF165/TCTN1/DPYSL5/STRN/MOB2/KLK8/MAP4K4/CSF1R/AKT1/KATNB1/RAPGEF1/ARTN/ERBB2/KIF20B/VCL/AGRN/DSCAM/ATXN10/NEO1/PPP2R5B/ID2/RPGRIP1/MAP1S/STRADB/SEMA6B/INPP5F/NCAM1/CLRN1/RAP1GAP2/ACP4/MOV10/STMN2/HERC1/PAK1/SKI/DNM3/PARP6/HDAC6/NRK/UNC5C/FARP2/ADORA2A/ATF5/AVIL/NCDN/KLF4
CS-vs-NS(D)	GO:0000902	cell morphogenesis	58/515	434/7206	1.70E-06	7.00E-04	58	RHOC/LZTS1/FEZ1/CDC42EP4/UBB/PECAM1/NEXN/SLITRK1/LGR6/PACSIN1/DBN1/CLEC1B/KEL/TPM1/CTTN/RNF165/ARHGEF2/TCTN1/DPYSL5/KLK8/MAP4K4/CSF1R/EPB41L5/FZD7/ARTN/CCL3/ERBB2/KIF20B/VCL/AGRN/LARP4/DSCAM/NEO1/PSMB10/ID2/COL23A1/PTPN6/MAP1S/STRADB/SEMA6B/PLEKHO1/SIPA1L3/NCAM1/CLRN1/WTIP/MOV10/GATA1/PAK1/DNM3/PARP6/HDAC6/NRK/UNC5C/ADORA2A/RHOBTB3/CDH18/CDH24/COL20A1
CS-vs-NS(D)	GO:0003013	circulatory system process	31/515	175/7206	1.80E-06	7.00E-04	31	ADRB2/ADA/CACNA2D2/HMOX1/ATP1B1/KEL/MYOF/TBC1D8/CD38/TPM1/ALOX12/AKT1/PDE5A/PLA2G6/KCNMB1/BCR/RAMP2/ADRA2A/ADRA2C/ID2/CALM3/GPX1/CD34/FOXC2/WDR35/ATP1A3/ADORA2A/CPA3/PTGS1/NCALD/NFE2
CS-vs-NS(D)	GO:0007186	G protein-coupled receptor signaling pathway	41/515	270/7206	2.65E-06	9.60E-04	41	RHOC/CX3CR1/ADRB2/CA2/ADA/GNAS/PTGDR/FZD1/LGR6/GNGT2/TPRA1/GPR146/ARHGEF2/ARRB1/AKT1/FZD7/CCL3/GNG8/AGRN/RAMP2/GPBAR1/ADRA2A/ADRA2C/PTPN6/TGM2/CALM3/RGS10/GRM2/GNG11/ADCY7/DGKQ/ACKR1/P2RY11/ABHD6/HEBP1/ADORA2A/PPBP/SNCA/MC1R/CCL3L3/GPHB5
CS-vs-NS(D)	GO:0045216	cell-cell junction organization	14/515	47/7206	2.88E-06	9.60E-04	14	RHOC/ESAM/PECAM1/CLDN5/STRN/CSF1R/TNF/VCL/RAMP2/GPBAR1/NF2/CDH18/CDH24/CLDN9
CS-vs-NS(D)	GO:0048646	anatomical structure formation involved in morphogenesis	55/515	411/7206	3.09E-06	9.70E-04	55	CX3CR1/ACRBP/ADA/HMOX1/PECAM1/FZD1/CLEC1B/TCTA/EOMES/WARS1/MYOF/RTF1/ITGB5/TPM1/CCDC136/TCTN1/RNF213/PKNOX1/TNF/AKT1/FGF18/EPB41L5/PHLDB1/MAFB/FZD7/ERBB2/KIF20B/IRX1/RAMP2/GLUL/DSCAM/TMOD1/MAP3K3/COL23A1/PTPN6/TGM2/KDM2B/GPX1/RRAS/PLEKHO1/EDAR/KRT1/CD160/CD34/FOXC2/GATA1/HERC1/FOXO4/PKN1/SKI/NF2/SSBP3/TBX18/KLF4/AMOT
CS-vs-NS(D)	GO:0051960	regulation of nervous system development	49/515	353/7206	3.94E-06	1.20E-03	49	CX3CR1/ASCL2/LZTS1/FEZ1/SERPINE2/HES4/NR1D1/FZD1/SLITRK1/PACSIN1/DBN1/KEL/CD38/CTTN/ARHGEF2/MOB2/KLK8/MAP4K4/PRUNE1/TNF/AKT1/HES6/KATNB1/RAPGEF1/GJC2/CCL3/KIF20B/AGRN/DSCAM/ADRA2C/HOXD3/PPP2R5B/CTSC/ID2/SEMA6B/INPP5F/RAP1GAP2/ACP4/MOV10/STMN2/PAK1/HMG20B/SKI/NF2/DNM3/PARP6/SNCA/AVIL/KLF4
CS-vs-NS(D)	GO:0050767	regulation of neurogenesis	46/515	328/7206	5.99E-06	1.70E-03	46	CX3CR1/ASCL2/LZTS1/FEZ1/SERPINE2/HES4/NR1D1/FZD1/SLITRK1/PACSIN1/DBN1/KEL/CD38/CTTN/ARHGEF2/MOB2/KLK8/MAP4K4/PRUNE1/TNF/AKT1/HES6/KATNB1/RAPGEF1/GJC2/CCL3/KIF20B/DSCAM/ADRA2C/HOXD3/PPP2R5B/ID2/SEMA6B/INPP5F/RAP1GAP2/ACP4/MOV10/STMN2/PAK1/HMG20B/SKI/NF2/DNM3/PARP6/AVIL/KLF4
CS-vs-NS(D)	GO:0031175	neuron projection development	53/515	407/7206	1.06E-05	2.80E-03	53	LZTS1/FEZ1/UBB/NEXN/FZD1/SLITRK1/LGR6/PACSIN1/DBN1/KEL/CD38/CTTN/RNF165/TCTN1/DPYSL5/STRN/MOB2/KLK8/MAP4K4/CSF1R/AKT1/KATNB1/RAPGEF1/ARTN/ERBB2/KIF20B/VCL/AGRN/DSCAM/ATXN10/NEO1/PPP2R5B/MAP1S/STRADB/SEMA6B/INPP5F/NCAM1/CLRN1/RAP1GAP2/ACP4/MOV10/STMN2/HERC1/PAK1/DNM3/PARP6/HDAC6/NRK/UNC5C/ADORA2A/AVIL/NCDN/KLF4
CS-vs-NS(D)	GO:0007596	blood coagulation	27/515	163/7206	2.97E-05	6.80E-03	27	GNAS/GP9/TREML1/GP6/SERPINE2/CLEC1B/PROS1/ARRB1/ALOX12/VCL/SH2B3/ADRA2A/ADRA2C/PTPN6/ITGA2B/H3C7/KRT1/VWF/CD34/GATA1/DGKQ/PF4V1/HMG20B/HBE1/H3C10/ADORA2A/NFE2
CS-vs-NS(D)	GO:0050817	coagulation	27/515	163/7206	2.97E-05	6.80E-03	27	GNAS/GP9/TREML1/GP6/SERPINE2/CLEC1B/PROS1/ARRB1/ALOX12/VCL/SH2B3/ADRA2A/ADRA2C/PTPN6/ITGA2B/H3C7/KRT1/VWF/CD34/GATA1/DGKQ/PF4V1/HMG20B/HBE1/H3C10/ADORA2A/NFE2
CS-vs-NS(D)	GO:0060284	regulation of cell development	49/515	380/7206	3.03E-05	6.80E-03	49	CX3CR1/ASCL2/LZTS1/FEZ1/SERPINE2/HES4/NR1D1/FZD1/SLITRK1/CLDN5/PACSIN1/DBN1/KEL/CD38/CTTN/ARHGEF2/MOB2/KLK8/MAP4K4/PRUNE1/TNF/AKT1/HES6/KATNB1/PDE5A/RAPGEF1/GJC2/CCL3/KIF20B/TRIM58/DSCAM/ADRA2C/HOXD3/PPP2R5B/ID2/SEMA6B/INPP5F/RAP1GAP2/ACP4/MOV10/STMN2/PAK1/HMG20B/SKI/NF2/DNM3/PARP6/AVIL/KLF4
CS-vs-NS(D)	GO:0030168	platelet activation	18/515	88/7206	3.84E-05	8.20E-03	18	GNAS/GP9/TREML1/GP6/SERPINE2/CLEC1B/ARRB1/ALOX12/VCL/SH2B3/ADRA2A/ADRA2C/PTPN6/ITGA2B/VWF/GATA1/DGKQ/PF4V1
CS-vs-NS(D)	GO:0007599	hemostasis	27/515	166/7206	4.15E-05	8.50E-03	27	GNAS/GP9/TREML1/GP6/SERPINE2/CLEC1B/PROS1/ARRB1/ALOX12/VCL/SH2B3/ADRA2A/ADRA2C/PTPN6/ITGA2B/H3C7/KRT1/VWF/CD34/GATA1/DGKQ/PF4V1/HMG20B/HBE1/H3C10/ADORA2A/NFE2
CS-vs-NS(D)	GO:0043297	apical junction assembly	9/515	26/7206	4.71E-05	9.20E-03	9	RHOC/ESAM/PECAM1/CLDN5/STRN/TNF/VCL/RAMP2/GPBAR1
CS-vs-NS(D)	GO:0120193	tight junction organization	8/515	21/7206	5.70E-05	1.10E-02	8	ESAM/PECAM1/CLDN5/STRN/TNF/RAMP2/GPBAR1/CLDN9
CS-vs-NS(D)	GO:0007043	cell-cell junction assembly	11/515	40/7206	7.67E-05	1.30E-02	11	RHOC/ESAM/PECAM1/CLDN5/STRN/TNF/VCL/RAMP2/GPBAR1/CDH18/CDH24
CS-vs-NS(D)	GO:0040012	regulation of locomotion	53/515	437/7206	7.73E-05	1.30E-02	53	RHOC/CX3CR1/DAB2/ADA/HMOX1/SERPINE2/PECAM1/NEXN/LGR6/PDGFD/TPM1/DNAJA4/ARHGEF2/MAP4K4/CSF1R/ALOX12/TNF/AKT1/FGF18/EPB41L5/ARTN/CCL3/ERBB2/KIF20B/MPP1/VCL/BCR/GLUL/ADRA2A/DSCAM/MAP3K3/SEMA6B/ITGA2B/INPP5F/RRAS/RIPOR1/FOXC2/FOXO4/CD300A/ADIPOR1/PKN1/PAK1/NF2/HDAC6/ABHD6/UNC5C/ADORA2A/SNCA/FAM89B/PTPRR/KLF4/SUN2/AMOT
CS-vs-NS(D)	GO:0008285	negative regulation of cell proliferation	40/515	301/7206	8.56E-05	1.40E-02	40	CDKN1C/ASCL2/HMOX1/SERPINE2/WARS1/TPM1/FGFRL1/STRN/H2AC8/CSF1R/TNF/PDE5A/RAPGEF1/ERBB2/SH2B3/PLAAT4/EIF2AK2/EIF2AK1/TAX1BP3/ID2/PTPN6/TESC/KDM2B/MXD4/MED25/MTSS1/GATA1/FOXO4/CD300A/PKN1/PAK1/SKI/NF2/NRK/ADORA2A/JARID2/ATF5/KLF4/CCL3L3/MXI1
CS-vs-NS(D)	GO:0051270	regulation of cellular component movement	52/515	430/7206	9.78E-05	1.60E-02	52	RHOC/CX3CR1/DAB2/ADA/FEZ1/HMOX1/SERPINE2/PECAM1/NEXN/LGR6/PDGFD/TPM1/DNAJA4/ARHGEF2/MAP4K4/CSF1R/ALOX12/TNF/AKT1/FGF18/EPB41L5/CCL3/ERBB2/KIF20B/MPP1/VCL/BCR/TRIM58/GLUL/ADRA2A/DSCAM/MAP3K3/SEMA6B/ITGA2B/INPP5F/RRAS/RIPOR1/FOXC2/FOXO4/CD300A/ADIPOR1/PKN1/PAK1/NF2/HDAC6/ABHD6/UNC5C/FAM89B/PTPRR/KLF4/SUN2/AMOT
CS-vs-NS(D)	GO:2000145	regulation of cell motility	49/515	399/7206	1.10E-04	1.70E-02	49	RHOC/CX3CR1/DAB2/ADA/HMOX1/SERPINE2/PECAM1/NEXN/LGR6/PDGFD/TPM1/DNAJA4/ARHGEF2/MAP4K4/CSF1R/ALOX12/TNF/AKT1/FGF18/EPB41L5/CCL3/ERBB2/KIF20B/MPP1/VCL/BCR/GLUL/ADRA2A/MAP3K3/SEMA6B/ITGA2B/INPP5F/RRAS/RIPOR1/FOXC2/FOXO4/CD300A/ADIPOR1/PKN1/PAK1/NF2/HDAC6/ABHD6/UNC5C/FAM89B/PTPRR/KLF4/SUN2/AMOT
CS-vs-NS(D)	GO:0032990	cell part morphogenesis	38/515	284/7206	1.10E-04	1.70E-02	38	LZTS1/FEZ1/UBB/NEXN/SLITRK1/LGR6/PACSIN1/DBN1/KEL/CTTN/RNF165/TCTN1/DPYSL5/KLK8/MAP4K4/CSF1R/ARTN/ERBB2/KIF20B/VCL/AGRN/DSCAM/NEO1/MAP1S/STRADB/SEMA6B/PLEKHO1/NCAM1/MOV10/PAK1/DNM3/PARP6/HDAC6/NRK/POLG2/UNC5C/ADORA2A/FIS1
CS-vs-NS(D)	GO:0042749	regulation of circadian sleep/wake cycle	4/515	5/7206	1.20E-04	1.80E-02	4	ADA/NR1D1/PTGDS/ADORA2A
CS-vs-NS(D)	GO:0034330	cell junction organization	20/515	115/7206	1.60E-04	2.30E-02	20	RHOC/ESAM/PECAM1/CLDN5/CTTN/STRN/MAP4K4/CSF1R/TNF/EPB41L5/RAPGEF1/VCL/BCR/RAMP2/GPBAR1/NF2/TNS1/CDH18/CDH24/CLDN9
CS-vs-NS(D)	GO:0120039	plasma membrane bounded cell projection morphogenesis	36/515	269/7206	1.70E-04	2.30E-02	36	LZTS1/FEZ1/UBB/NEXN/SLITRK1/LGR6/PACSIN1/DBN1/KEL/CTTN/RNF165/TCTN1/DPYSL5/KLK8/MAP4K4/CSF1R/ARTN/ERBB2/KIF20B/VCL/AGRN/DSCAM/NEO1/MAP1S/STRADB/SEMA6B/PLEKHO1/NCAM1/MOV10/PAK1/DNM3/PARP6/HDAC6/NRK/UNC5C/ADORA2A
CS-vs-NS(D)	GO:0030334	regulation of cell migration	46/515	375/7206	1.80E-04	2.30E-02	46	RHOC/CX3CR1/DAB2/ADA/HMOX1/SERPINE2/PECAM1/NEXN/LGR6/PDGFD/TPM1/DNAJA4/ARHGEF2/MAP4K4/CSF1R/ALOX12/TNF/AKT1/FGF18/EPB41L5/CCL3/KIF20B/MPP1/VCL/BCR/GLUL/ADRA2A/MAP3K3/SEMA6B/ITGA2B/RRAS/RIPOR1/FOXC2/FOXO4/CD300A/ADIPOR1/PAK1/NF2/HDAC6/ABHD6/UNC5C/FAM89B/PTPRR/KLF4/SUN2/AMOT
CS-vs-NS(D)	GO:0048858	cell projection morphogenesis	36/515	270/7206	1.80E-04	2.30E-02	36	LZTS1/FEZ1/UBB/NEXN/SLITRK1/LGR6/PACSIN1/DBN1/KEL/CTTN/RNF165/TCTN1/DPYSL5/KLK8/MAP4K4/CSF1R/ARTN/ERBB2/KIF20B/VCL/AGRN/DSCAM/NEO1/MAP1S/STRADB/SEMA6B/PLEKHO1/NCAM1/MOV10/PAK1/DNM3/PARP6/HDAC6/NRK/UNC5C/ADORA2A
CS-vs-NS(D)	GO:0060795	cell fate commitment involved in formation of primary germ layer	5/515	9/7206	1.80E-04	2.30E-02	5	EOMES/RTF1/FZD7/FOXC2/KLF4
CS-vs-NS(D)	GO:0048812	neuron projection morphogenesis	35/515	260/7206	1.80E-04	2.30E-02	35	LZTS1/FEZ1/UBB/NEXN/SLITRK1/LGR6/PACSIN1/DBN1/KEL/CTTN/RNF165/TCTN1/DPYSL5/KLK8/MAP4K4/CSF1R/ARTN/ERBB2/KIF20B/VCL/AGRN/DSCAM/NEO1/MAP1S/STRADB/SEMA6B/NCAM1/MOV10/PAK1/DNM3/PARP6/HDAC6/NRK/UNC5C/ADORA2A
CS-vs-NS(D)	GO:0098609	cell-cell adhesion	44/515	355/7206	2.00E-04	2.40E-02	44	CX3CR1/ESAM/ADA/GNAS/SERPINE2/NINJ2/PECAM1/NEXN/SLITRK1/CLDN5/ITGB5/MEGF10/ICAM2/ITPKB/ICAM4/FGFRL1/PNP/ALOX12/TNF/AKT1/EPB41L5/PDE5A/RAPGEF1/ERBB2/VCL/COL13A1/SH2B3/ROPN1B/DSCAM/TNFSF4/PTPN6/ITGA2B/CD160/CD34/GATA1/CD300A/PAK1/NF2/SASH3/ADORA2A/CDH18/CDH24/CLDN9/KLF4
CS-vs-NS(D)	GO:0019932	second-messenger-mediated signaling	25/515	163/7206	2.10E-04	2.40E-02	25	CX3CR1/ADRB2/ADA/GNAS/ATP1B1/MT2A/FHL2/LAT/TNF/PDE5A/CCL3/RAMP2/ADRA2A/ADRA2C/CALM3/MCOLN1/ADCY7/DGKQ/NFATC3/P2RY11/ADORA2A/FIS1/NCALD/MC1R/GPHB5
CS-vs-NS(D)	GO:0061351	neural precursor cell proliferation	13/515	60/7206	2.50E-04	2.80E-02	13	CX3CR1/DBN1/ARHGEF2/ORC3/RAPGEF1/ARTN/GJC2/ID2/RPGRIP1/KDM2B/NDE1/NF2/ATF5
CS-vs-NS(D)	GO:0045664	regulation of neuron differentiation	34/515	254/7206	2.50E-04	2.80E-02	34	LZTS1/FEZ1/HES4/FZD1/SLITRK1/PACSIN1/DBN1/KEL/CD38/CTTN/ARHGEF2/MOB2/KLK8/MAP4K4/AKT1/KATNB1/RAPGEF1/DSCAM/ADRA2C/HOXD3/PPP2R5B/ID2/SEMA6B/INPP5F/RAP1GAP2/ACP4/MOV10/STMN2/PAK1/HMG20B/DNM3/PARP6/AVIL/KLF4
CS-vs-NS(D)	GO:0070830	bicellular tight junction assembly	7/515	20/7206	3.10E-04	3.30E-02	7	ESAM/PECAM1/CLDN5/STRN/TNF/RAMP2/GPBAR1
CS-vs-NS(D)	GO:0120192	tight junction assembly	7/515	20/7206	3.10E-04	3.30E-02	7	ESAM/PECAM1/CLDN5/STRN/TNF/RAMP2/GPBAR1
CS-vs-NS(D)	GO:0015800	acidic amino acid transport	8/515	26/7206	3.20E-04	3.30E-02	8	KCNJ10/SLC1A7/TSPOAP1/GRM2/PRAF2/SLC25A22/ADORA2A/SNCA
CS-vs-NS(D)	GO:0010644	cell communication by electrical coupling	5/515	10/7206	3.40E-04	3.30E-02	5	ATP1B1/DBN1/GJC2/CALM3/ATP1A3
CS-vs-NS(D)	GO:0015874	norepinephrine transport	5/515	10/7206	3.40E-04	3.30E-02	5	ADRA2A/ADRA2C/SLC22A1/ADORA2A/SNCA
CS-vs-NS(D)	GO:0021772	olfactory bulb development	5/515	10/7206	3.40E-04	3.30E-02	5	EOMES/CSF1R/ID2/SKI/ATF5
CS-vs-NS(D)	GO:0021988	olfactory lobe development	5/515	10/7206	3.40E-04	3.30E-02	5	EOMES/CSF1R/ID2/SKI/ATF5
CS-vs-NS(D)	GO:0010975	regulation of neuron projection development	28/515	199/7206	3.90E-04	3.70E-02	28	LZTS1/FEZ1/FZD1/SLITRK1/PACSIN1/DBN1/KEL/CD38/CTTN/MOB2/KLK8/MAP4K4/AKT1/KATNB1/RAPGEF1/DSCAM/PPP2R5B/SEMA6B/INPP5F/RAP1GAP2/ACP4/MOV10/STMN2/PAK1/DNM3/PARP6/AVIL/KLF4
CS-vs-NS(D)	GO:0034329	cell junction assembly	17/515	98/7206	5.00E-04	4.70E-02	17	RHOC/ESAM/PECAM1/CLDN5/CTTN/STRN/MAP4K4/TNF/EPB41L5/RAPGEF1/VCL/BCR/RAMP2/GPBAR1/TNS1/CDH18/CDH24
CS-vs-FS(D)	GO:0009611	response to wounding	50/604	302/7206	1.74E-06	8.60E-03	50	CX3CR1/RHOC/PROS1/TREML1/GPX1/TPM1/HBE1/GP9/ADRA2C/MYOF/NINJ2/IGFBP1/SERPINE2/GNAS/GATA1/FZD7/GP6/HMOX1/HBD/ARRB1/NFE2/PECAM1/H3C10/H3C7/PTPN6/KLF4/ANO6/LGR6/ADRA2A/ALOX12/KRT1/CLEC1B/DMTN/KLK8/INPP5F/RIPOR1/VCL/RGMA/PAK1/ERBB2/PLLP/DDR1/MAX/MERTK/VWF/SH2B3/CERS2/F13A1/HBB/ITGA2B
CS-vs-FS(D)	GO:0003018	vascular process in circulatory system	16/604	56/7206	8.46E-06	1.70E-02	16	ADRB2/BCR/GPX1/KEL/ADRA2C/HMOX1/KCNMB1/CD38/ADRA2A/ALOX12/RAMP2/BMP6/AKT1/PLA2G6/VEGFA/HBB
CS-vs-FS(D)	GO:0032989	cellular component morphogenesis	67/604	476/7206	1.14E-05	1.70E-02	67	ACRBP/RHOC/UBB/EPB41L5/DPYSL5/SLITRK1/KIF20B/KEL/ARTN/TPM1/SEMA6B/LZTS1/FEZ1/PHLDB1/STRADB/MAP4K4/GATA1/EPB42/MAP1S/FZD7/DSCAM/CDH18/CDH24/FIS1/CLRN1/PECAM1/PTPN6/NEO1/TMOD1/LARP4/LGR6/CTTN/SIPA1L3/CLEC1B/DMTN/KLK8/EPHA8/NCAM1/S100A13/DBN1/COL20A1/VCL/NEXN/COL23A1/LST1/NRK/CDC42EP4/PAK1/EPHA10/PLEKHO1/SGK1/TCTN1/PTK2/ERBB2/AGRN/RNF165/DDR1/MERTK/PARP6/POLDIP2/BSG/BCL2L1/EPB41/VEGFA/TBCC/TTL/PARVG
CS-vs-FS(D)	GO:0042737	drug catabolic process	16/604	58/7206	1.39E-05	1.70E-02	16	HBQ1/GPX1/HBE1/ADA/SNCA/PRDX5/SMOX/NPL/HBD/HBM/XPNPEP1/PRDX6/SDSL/HGD/GCAT/HBB
CS-vs-FS(D)	GO:0042744	hydrogen peroxide catabolic process	9/604	21/7206	2.26E-05	1.75E-02	9	HBQ1/GPX1/HBE1/SNCA/PRDX5/HBD/HBM/PRDX6/HBB
CS-vs-FS(D)	GO:0008015	blood circulation	31/604	171/7206	2.86E-05	1.75E-02	31	ADRB2/BCR/GPX1/KEL/TPM1/ADA/ADRA2C/MYOF/CACNA2D2/PDE5A/HMOX1/NFE2/KCNMB1/LRP5/CD38/MYL4/ADRA2A/ALOX12/ATP1A3/RAMP2/ATP1B1/PTGS1/TBC1D8/SGK1/BMP6/CPA3/AKT1/MAP2K3/PLA2G6/VEGFA/HBB
CS-vs-FS(D)	GO:0000902	cell morphogenesis	61/604	434/7206	3.02E-05	1.75E-02	61	RHOC/UBB/EPB41L5/DPYSL5/SLITRK1/KIF20B/KEL/ARTN/TPM1/SEMA6B/LZTS1/FEZ1/STRADB/MAP4K4/GATA1/EPB42/MAP1S/FZD7/DSCAM/CDH18/CDH24/CLRN1/PECAM1/PTPN6/NEO1/LARP4/LGR6/CTTN/SIPA1L3/CLEC1B/DMTN/KLK8/EPHA8/NCAM1/S100A13/DBN1/COL20A1/VCL/NEXN/COL23A1/LST1/NRK/CDC42EP4/PAK1/EPHA10/PLEKHO1/SGK1/TCTN1/PTK2/ERBB2/AGRN/RNF165/DDR1/MERTK/PARP6/BSG/EPB41/VEGFA/TBCC/TTL/PARVG
CS-vs-FS(D)	GO:0042060	wound healing	41/604	255/7206	3.13E-05	1.75E-02	41	RHOC/PROS1/TREML1/GPX1/TPM1/HBE1/GP9/ADRA2C/MYOF/NINJ2/IGFBP1/SERPINE2/GNAS/GATA1/FZD7/GP6/HMOX1/HBD/ARRB1/NFE2/PECAM1/H3C10/H3C7/PTPN6/ANO6/LGR6/ADRA2A/ALOX12/KRT1/CLEC1B/DMTN/VCL/PAK1/ERBB2/DDR1/MERTK/VWF/SH2B3/F13A1/HBB/ITGA2B
CS-vs-FS(D)	GO:0031175	neuron projection development	58/604	407/7206	3.19E-05	1.75E-02	58	UBB/DPYSL5/SLITRK1/KIF20B/KEL/ARTN/SEMA6B/LZTS1/FEZ1/STRADB/MAP4K4/MOB2/MAP1S/DSCAM/CLRN1/FZD1/NEO1/KLF4/CD38/ACP4/LGR6/CTTN/PPP2R5B/KLK8/INPP5F/CARM1/EPHA8/NCDN/ATXN10/NCAM1/AP2A1/DBN1/VCL/NEXN/LST1/RAPGEF1/NRK/RGMA/PAK1/EPHA10/SGK1/TCTN1/PTK2/ERBB2/AGRN/RNF165/RAP1GAP2/DDR1/PARP6/BSG/AKT1/STRN/STMN2/CERS2/VEGFA/TTL/HERC1/TPRN
CS-vs-FS(D)	GO:0003013	circulatory system process	31/604	175/7206	4.55E-05	2.20E-02	31	ADRB2/BCR/GPX1/KEL/TPM1/ADA/ADRA2C/MYOF/CACNA2D2/PDE5A/HMOX1/NFE2/KCNMB1/LRP5/CD38/MYL4/ADRA2A/ALOX12/ATP1A3/RAMP2/ATP1B1/PTGS1/TBC1D8/SGK1/BMP6/CPA3/AKT1/MAP2K3/PLA2G6/VEGFA/HBB
CS-vs-FS(D)	GO:0048666	neuron development	61/604	444/7206	6.01E-05	2.60E-02	61	CDKN1C/UBB/DPYSL5/SLITRK1/KIF20B/KEL/ARTN/SEMA6B/LZTS1/FEZ1/STRADB/MAP4K4/MOB2/MAP1S/DSCAM/CLRN1/FZD1/NEO1/KLF4/CD38/ACP4/LGR6/CTTN/PPP2R5B/KLK8/INPP5F/CARM1/EPHA8/NCDN/ATXN10/NCAM1/AP2A1/DBN1/VCL/NEXN/LST1/RAPGEF1/NRK/RGMA/PAK1/EPHA10/SGK1/TCTN1/PTK2/ERBB2/AGRN/RNF165/RAP1GAP2/DDR1/PARP6/BSG/AKT1/RPGRIP1/STRN/ATF5/STMN2/CERS2/VEGFA/TTL/HERC1/TPRN
CS-vs-FS(D)	GO:0034330	cell junction organization	23/604	115/7206	6.47E-05	2.60E-02	23	RHOC/EPB41L5/ESAM/BCR/CLDN5/MAP4K4/CDH18/CDH24/GPBAR1/TNS1/PECAM1/TNF/CTTN/DMTN/CLDN9/RAMP2/VCL/RAPGEF1/PTK2/BMP6/STRN/NF2/VEGFA
CS-vs-FS(D)	GO:0051960	regulation of nervous system development	51/604	353/7206	6.79E-05	2.60E-02	51	CX3CR1/NR1D1/SLITRK1/KIF20B/KEL/SEMA6B/LZTS1/FEZ1/GJC2/SNCA/ADRA2C/SERPINE2/MAP4K4/MOB2/MMD/ASCL2/DSCAM/PRUNE1/FZD1/KLF4/TNF/CD38/ACP4/DTX1/CTTN/PPP2R5B/KLK8/INPP5F/CARM1/AP2A1/DBN1/RAPGEF1/RGMA/GPRC5B/PAK1/PTK2/HOXD3/BMP6/CTSC/AGRN/RAP1GAP2/DIXDC1/PARP6/AKT1/HES4/NF2/RNF10/STMN2/CERS2/VEGFA/TTL
CS-vs-FS(D)	GO:0050767	regulation of neurogenesis	48/604	328/7206	8.08E-05	2.70E-02	48	CX3CR1/NR1D1/SLITRK1/KIF20B/KEL/SEMA6B/LZTS1/FEZ1/GJC2/ADRA2C/SERPINE2/MAP4K4/MOB2/MMD/ASCL2/DSCAM/PRUNE1/FZD1/KLF4/TNF/CD38/ACP4/DTX1/CTTN/PPP2R5B/KLK8/INPP5F/CARM1/AP2A1/DBN1/RAPGEF1/RGMA/GPRC5B/PAK1/PTK2/HOXD3/BMP6/RAP1GAP2/DIXDC1/PARP6/AKT1/HES4/NF2/RNF10/STMN2/CERS2/VEGFA/TTL
CS-vs-FS(D)	GO:0048646	anatomical structure formation involved in morphogenesis	57/604	411/7206	8.15E-05	2.70E-02	57	ACRBP/CX3CR1/RNF213/RTF1/EPB41L5/IRX1/KIF20B/GPX1/TPM1/ADA/PHLDB1/MYOF/GLUL/TBX18/GATA1/FZD7/MAFB/DSCAM/HMOX1/MAP3K3/TCTA/PECAM1/FZD1/TGM2/FOXO4/PRICKLE1/PTPN6/KLF4/TMOD1/TNF/ITGB5/RRAS/KRT1/CLEC1B/FGF18/WARS1/RAMP2/KDM2B/COL23A1/SOX4/PIM1/PKN1/PLEKHO1/PKNOX1/TCTN1/EGFL7/PTK2/CD160/ERBB2/SSBP3/PALB2/AMOT/AKT1/EOMES/NF2/VEGFA/HERC1
CS-vs-FS(D)	GO:0045216	cell-cell junction organization	13/604	47/7206	8.61E-05	2.70E-02	13	RHOC/ESAM/CLDN5/CDH18/CDH24/GPBAR1/PECAM1/TNF/CLDN9/RAMP2/VCL/STRN/NF2
CS-vs-FS(D)	GO:0030168	platelet activation	19/604	88/7206	9.51E-05	2.80E-02	19	TREML1/GP9/ADRA2C/SERPINE2/GNAS/GATA1/GP6/ARRB1/PTPN6/ADRA2A/ALOX12/CLEC1B/DMTN/VCL/MERTK/VWF/SH2B3/HBB/ITGA2B
CS-vs-FS(D)	GO:0018212	peptidyl-tyrosine modification	29/604	168/7206	1.30E-04	3.00E-02	29	TPST2/GATA1/PECAM1/PTPN6/TNF/CD300A/ADRA2A/DMTN/PPP2R5B/INPP5F/EPHA8/GPRC5B/EPHA10/PDGFD/EIF2AK2/PTK2/BMP6/ERBB2/LMTK2/DDR1/TSG101/MERTK/RIPK2/MAP2K3/SH2B3/NF2/VEGFA/TTL/UNC119
CS-vs-FS(D)	GO:0034329	cell junction assembly	20/604	98/7206	1.40E-04	3.00E-02	20	RHOC/EPB41L5/ESAM/BCR/CLDN5/MAP4K4/CDH18/CDH24/GPBAR1/TNS1/PECAM1/TNF/CTTN/DMTN/RAMP2/VCL/RAPGEF1/PTK2/STRN/VEGFA
CS-vs-FS(D)	GO:0035150	regulation of tube size	12/604	43/7206	1.50E-04	3.00E-02	12	ADRB2/GPX1/KEL/ADRA2C/HMOX1/KCNMB1/CD38/ADRA2A/ALOX12/AKT1/PLA2G6/HBB
CS-vs-FS(D)	GO:0035296	regulation of tube diameter	12/604	43/7206	1.50E-04	3.00E-02	12	ADRB2/GPX1/KEL/ADRA2C/HMOX1/KCNMB1/CD38/ADRA2A/ALOX12/AKT1/PLA2G6/HBB
CS-vs-FS(D)	GO:0050880	regulation of blood vessel size	12/604	43/7206	1.50E-04	3.00E-02	12	ADRB2/GPX1/KEL/ADRA2C/HMOX1/KCNMB1/CD38/ADRA2A/ALOX12/AKT1/PLA2G6/HBB
CS-vs-FS(D)	GO:0097746	regulation of blood vessel diameter	12/604	43/7206	1.50E-04	3.00E-02	12	ADRB2/GPX1/KEL/ADRA2C/HMOX1/KCNMB1/CD38/ADRA2A/ALOX12/AKT1/PLA2G6/HBB
CS-vs-FS(D)	GO:0098609	cell-cell adhesion	50/604	355/7206	1.50E-04	3.00E-02	50	CX3CR1/EPB41L5/ESAM/SLITRK1/CLDN5/ROPN1B/ICAM4/MEGF10/ADA/NINJ2/SERPINE2/GNAS/GATA1/PDE5A/DSCAM/CDH18/CDH24/TNFSF4/PECAM1/PTPN6/KLF4/TNF/ITGB5/CD300A/DTX1/ALOX12/DMTN/CLDN9/PNP/VCL/NEXN/RAPGEF1/FGFRL1/COL13A1/PAK1/SELENOK/PTK2/CD160/BMP6/ERBB2/RIPK2/BSG/AKT1/SH2B3/NF2/RNASE10/VEGFA/SASH3/HBB/ITGA2B
CS-vs-FS(D)	GO:0043297	apical junction assembly	9/604	26/7206	1.60E-04	3.00E-02	9	RHOC/ESAM/CLDN5/GPBAR1/PECAM1/TNF/RAMP2/VCL/STRN
CS-vs-FS(D)	GO:0120193	tight junction organization	8/604	21/7206	1.80E-04	3.00E-02	8	ESAM/CLDN5/GPBAR1/PECAM1/TNF/CLDN9/RAMP2/STRN
CS-vs-FS(D)	GO:0007596	blood coagulation	28/604	163/7206	1.80E-04	3.00E-02	28	PROS1/TREML1/HBE1/GP9/ADRA2C/SERPINE2/GNAS/GATA1/GP6/HBD/ARRB1/NFE2/H3C10/H3C7/PTPN6/ANO6/ADRA2A/ALOX12/KRT1/CLEC1B/DMTN/VCL/MERTK/VWF/SH2B3/F13A1/HBB/ITGA2B
CS-vs-FS(D)	GO:0050817	coagulation	28/604	163/7206	1.80E-04	3.00E-02	28	PROS1/TREML1/HBE1/GP9/ADRA2C/SERPINE2/GNAS/GATA1/GP6/HBD/ARRB1/NFE2/H3C10/H3C7/PTPN6/ANO6/ADRA2A/ALOX12/KRT1/CLEC1B/DMTN/VCL/MERTK/VWF/SH2B3/F13A1/HBB/ITGA2B
CS-vs-FS(D)	GO:0020027	hemoglobin metabolic process	5/604	8/7206	1.80E-04	3.00E-02	5	ALAS2/EPB42/AHSP/KLF4/EIF2AK1
CS-vs-FS(D)	GO:0070571	negative regulation of neuron projection regeneration	5/604	8/7206	1.80E-04	3.00E-02	5	MAP4K4/KLK8/INPP5F/RGMA/CERS2
CS-vs-FS(D)	GO:0060284	regulation of cell development	52/604	380/7206	2.40E-04	3.60E-02	52	CX3CR1/NR1D1/SLITRK1/CLDN5/KIF20B/KEL/SEMA6B/LZTS1/FEZ1/GJC2/ADRA2C/SERPINE2/MAP4K4/MOB2/MMD/ASCL2/PDE5A/DSCAM/PRUNE1/FZD1/KLF4/TNF/CD38/ACP4/DTX1/TRIM58/CTTN/DMTN/PPP2R5B/KLK8/INPP5F/CARM1/AP2A1/DBN1/RAPGEF1/RGMA/GPRC5B/PAK1/PTK2/HOXD3/BMP6/RAP1GAP2/DIXDC1/PARP6/AKT1/HES4/NF2/RNF10/STMN2/CERS2/VEGFA/TTL
CS-vs-FS(D)	GO:0042743	hydrogen peroxide metabolic process	10/604	33/7206	2.50E-04	3.60E-02	10	HBQ1/GPX1/HBE1/SNCA/PRDX5/HBD/PINK1/HBM/PRDX6/HBB
CS-vs-FS(D)	GO:0051187	cofactor catabolic process	10/604	33/7206	2.50E-04	3.60E-02	10	HBQ1/GPX1/HBE1/SNCA/PRDX5/HMOX1/HBD/HBM/PRDX6/HBB
CS-vs-FS(D)	GO:0007599	hemostasis	28/604	166/7206	2.50E-04	3.60E-02	28	PROS1/TREML1/HBE1/GP9/ADRA2C/SERPINE2/GNAS/GATA1/GP6/HBD/ARRB1/NFE2/H3C10/H3C7/PTPN6/ANO6/ADRA2A/ALOX12/KRT1/CLEC1B/DMTN/VCL/MERTK/VWF/SH2B3/F13A1/HBB/ITGA2B
CS-vs-FS(D)	GO:0032147	activation of protein kinase activity	28/604	167/7206	2.80E-04	3.90E-02	28	ADRB2/UBB/STRADB/PRR5/ADRA2C/MAP4K4/TNFRSF10B/MAPKAPK3/ARRB1/PINK1/MAP3K3/DUSP5/TNF/CD300A/ADRA2A/RAPGEF1/NRK/NOD1/GPRC5B/PKN1/PAK1/UBE2V1/EIF2AK2/ADCY7/RIPK2/AKT1/MAP2K3/VEGFA
CS-vs-FS(D)	GO:0045664	regulation of neuron differentiation	38/604	254/7206	2.9E-04	3.90E-02	38	SLITRK1/KEL/SEMA6B/LZTS1/FEZ1/ADRA2C/MAP4K4/MOB2/MMD/DSCAM/FZD1/KLF4/CD38/ACP4/DTX1/CTTN/PPP2R5B/KLK8/INPP5F/CARM1/AP2A1/DBN1/RAPGEF1/RGMA/GPRC5B/PAK1/PTK2/HOXD3/BMP6/RAP1GAP2/DIXDC1/PARP6/AKT1/HES4/STMN2/CERS2/VEGFA/TTL
CS-vs-FS(D)	GO:0051093	negative regulation of developmental process	51/604	375/7206	3.20E-04	4.10E-02	51	ADRB2/CX3CR1/NR1D1/BCR/YBX3/SEMA6B/TBX18/MAP4K4/GATA1/ADIPOR1/ASCL2/FZD7/MAFB/PINK1/MAP3K3/TNFSF4/TCTA/LRP5/FOXO4/PRICKLE1/KLF4/TNF/CD38/ACP4/DTX1/CMTM5/DMTN/KLK8/INPP5F/CARM1/H4C8/RGMA/INSIG1/PAK1/PTK2/CD160/ERBB2/CTSC/FGF23/RAP1GAP2/AMOT/DIXDC1/CETP/IAPP/HES4/RBPMS2/RNF10/N4BP2L2/STMN2/CERS2/VEGFA
CS-vs-FS(D)	GO:0007043	cell-cell junction assembly	11/604	40/7206	3.20E-04	4.10E-02	11	RHOC/ESAM/CLDN5/CDH18/CDH24/GPBAR1/PECAM1/TNF/RAMP2/VCL/STRN
CS-vs-FS(D)	GO:0008285	negative regulation of cell proliferation	43/604	301/7206	3.30E-04	4.10E-02	43	CDKN1C/TESC/TPM1/SERPINE2/GATA1/ASCL2/PDE5A/HMOX1/H2AC8/FOXO4/PTPN6/DNAJB2/KLF4/TNF/MTSS1/CD300A/TAX1BP3/WARS1/KDM2B/LST1/RAPGEF1/TNFRSF8/MED25/NRK/SOX4/FGFRL1/PKN1/PAK1/EIF2AK2/EIF2AK1/ERBB2/ALOX15B/DDR1/TSG101/CCL3L3/SH2B3/STRN/NF2/ATF5/RNF10/MXI1/CERS2/H2AC6
CS-vs-FS(D)	GO:0015669	gas transport	6/604	13/7206	3.50E-04	4.20E-02	6	CA2/HBQ1/HBE1/HBD/HBM/HBB
CS-vs-FS(D)	GO:0070570	regulation of neuron projection regeneration	6/604	13/7206	3.5E-04	4.20E-02	6	MAP4K4/KLF4/KLK8/INPP5F/RGMA/CERS2

## Sheet: Supplementary_Table_S9
Supplementary Table S9. Gene ontology (GO) -molecular functions (MF) enrichment analysis for up-regulated (U) and down-regulated (D) differentially expressed genes (DEGs) in comparisons of current vs never smokers (CS-vs-NS) and current vs former smokers (CS-vs-FS)
Cluster	ID	Description	GeneRatio	BgRatio	pvalue	p.adjust	Count	geneID
CS-vs-NS(U)	GO:0003735	structural constituent of ribosome	26/342	132/7256	3.16E-10	2.10E-07	26	RPS10/RPS13/RPS14/RPL4/RPLP0/RPL23A/RPL13A/RPL36/RPS21/RPS29/MRPL9/RPL7A/RPL39/RSL24D1/RPL24/MRPL4/RPL9/RPL27/RPL18/MRPS15/MRPS12/RPS12/MRPS21/MRPL20/RPS5/RPL27A
CS-vs-NS(U)	GO:0005198	structural molecule activity	39/342	314/7256	1.83E-08	6.10E-06	39	EPB41L3/VCAN/RPS10/RPS13/RPS14/LMNB1/RPL4/RPLP0/AHNAK/RPL23A/RPL13A/RPL36/TGFBI/EMILIN2/RPS21/RPS29/MAL/VIM/MRPL9/LAMA5/RPL7A/RPL39/RSL24D1/RPL24/MRPL4/RPL9/RPL27/RPL18/MRPS15/NUP54/ERC2/MRPS12/RPS12/COPA/MRPS21/MRPL20/RPS5/RPL27A/ANXA1
CS-vs-NS(U)	GO:0050839	cell adhesion molecule binding	26/342	259/7256	2.00E-04	4.00E-02	26	MB21D2/LDHA/COBLL1/PRDX1/CORO1B/EIF2S3/BMPR2/AHNAK/SNX2/RPL23A/PAICS/TGFBI/NIBAN2/PARK7/LAMA5/RPL7A/RPL24/SH3GLB1/VAPA/ITGB7/EZR/CAST/FXYD5/ADAM15/PLIN3/ANXA1
CS-vs-NS(U)	GO:0045296	cadherin binding	22/342	206/7256	2.60E-04	4.00E-02	22	MB21D2/LDHA/COBLL1/PRDX1/CORO1B/EIF2S3/BMPR2/AHNAK/SNX2/RPL23A/PAICS/NIBAN2/PARK7/RPL7A/RPL24/SH3GLB1/VAPA/EZR/CAST/FXYD5/PLIN3/ANXA1
CS-vs-FS(U)	GO:0003735	structural constituent of ribosome	23/422	132/7256	1.73E-06	6.30E-04	23	RPL18A/RPL18/RPL3/RPS14/RPL4/RPLP0/RPS5/RPL36/RPL13A/MRPS21/RPL23A/RPL22/RPL27A/RPS13/RPL19/RPS10/RSL24D1/RPL24/RPS17/RPL39/MRPL9/RPS29/MRPS15
CS-vs-FS(U)	GO:0005198	structural molecule activity	40/422	314/7256	1.77E-06	6.30E-04	40	EPB41L3/VCAN/RPL18A/AKAP13/LMNB1/COPA/RPL18/MAL/VIM/RPL3/RPS14/RPL4/RPLP0/RPS5/RPL36/SORBS3/RPL13A/NUP205/MRPS21/RPL23A/RPL22/RPL27A/MFGE8/RPS13/LLGL1/RPL19/RPS10/RSL24D1/RPL24/LAMA5/AHNAK/EMILIN2/SPTAN1/RPS17/RPL39/MRPL9/RPS29/MRPS15/KRT23/ERC2
CS-vs-FS(U)	GO:0050839	cell adhesion molecule binding	31/422	259/7256	9.03E-05	2.10E-02	31	MB21D2/LDHA/PAICS/ITGB7/PARK7/EZR/NIBAN2/BAG3/MYH9/NISCH/ENO1/PRDX1/COBLL1/EEF1G/FXYD5/RPL23A/H1-10/MFGE8/EEF1D/PLIN3/CORO1B/RPL24/PRKCA/LAMA5/MPRIP/AHNAK/UBAP2/SPTAN1/HSP90AB1/EEF2/CAST
CS-vs-FS(U)	GO:0045296	cadherin binding	26/422	206/7256	1.40E-04	2.40E-02	26	MB21D2/LDHA/PAICS/PARK7/EZR/NIBAN2/BAG3/MYH9/ENO1/PRDX1/COBLL1/EEF1G/FXYD5/RPL23A/H1-10/EEF1D/PLIN3/CORO1B/RPL24/MPRIP/AHNAK/UBAP2/SPTAN1/HSP90AB1/EEF2/CAST
CS-vs-FS(U)	GO:0005164	tumor necrosis factor receptor binding	7/422	22/7256	1.70E-04	2.40E-02	7	TNFSF13B/LTB/TRAF1/LTA/CD70/TRAP1/CD40LG
CS-vs-FS(U)	GO:0019843	rRNA binding	10/422	49/7256	4.20E-04	5.00E-02	10	RPL3/RPS14/RPLP0/RPS5/ANG/RPL23A/RPS13/GTF3A/RPF2/EEF2
CS-vs-FS(D)	GO:0016684	oxidoreductase activity, acting on peroxide as acceptor	11/617	35/7256	9.63E-05	4.20E-02	11	HBQ1/GPX1/HBE1/PRDX5/HBD/HBM/PRDX6/PTGS1/SESN3/ALOX5AP/HBB
CS-vs-FS(D)	GO:0004601	peroxidase activity	10/617	31/7256	1.60E-04	4.20E-02	10	HBQ1/GPX1/HBE1/PRDX5/HBD/HBM/PRDX6/PTGS1/ALOX5AP/HBB
CS-vs-FS(D)	GO:0004714	transmembrane receptor protein tyrosine kinase activity	7/617	16/7256	1.80E-04	4.20E-02	7	EPHA8/FGFRL1/EPHA10/ERBB2/LMTK2/DDR1/MERTK
CS-vs-FS(D)	GO:0038023	signaling receptor activity	49/617	345/7256	2.00E-04	4.20E-02	49	ADRB2/CX3CR1/NR1D1/CD244/PTGDR/GPA33/TPRA1/ADRA2C/GPR146/ACKR1/ADIPOR1/MMD/FZD7/GP6/TNFRSF10B/GPBAR1/LRP5/FZD1/PTPN6/NEO1/OR2W3/ITGB5/LGR6/CD300A/GPC6/IL5RA/ADRA2A/KRT1/CLEC1B/EPHA8/SLC1A5/RAMP2/TNFRSF8/RGMA/FGFRL1/GPRC5B/OR52B6/EPHA10/FOLR2/GRM2/CD160/ERBB2/LILRB5/LMTK2/AMOT/DDR1/MERTK/GPR156/SIGLEC7
CS-vs-FS(D)	GO:0020037	heme binding	13/617	52/7256	3.00E-04	4.90E-02	13	CYP4F22/HBQ1/NR1D1/HBE1/HMOX1/HBD/HBM/HEBP1/CYP11A1/PTGS1/EIF2AK1/SUOX/HBB

[truncated: 3 more sheets: Supplementary_Table_S10, Supplementary_Table_S11, Supplementary_Table_S12]
